# Supplementary material for: Artificial microRNAs and synthetic trans‐acting small interfering RNAs interfere with viroid infection
Source: Mol Plant Pathol. 2017 Mar 9;18(5):746–53. doi: 10.1111/mpp.12529 (PMC6638287; doi:10.1111/mpp.12529)
Supplement: Supplementary file 6 — Table S1 Summary of P‐SAMS optimal results for artificial microRNAs (amiRNAs) targeting Potato spindle tuber viroid (PSTVd) (+) RNAs. [file MPP-18-746-s006.xlsx]

## Sheet: Sheet1
Table S1: Summary of P-SAMS optimal results for artificial microRNAs (amiRNAs) targeting Potato spindle tuber viroid (PSTVd) (+) RNAs.
amiRNA name	amiRNA sequence	Score	Target site coordinates	Target site sequence	Base pairing
Optimal Result 1	UCGGCCGCUGGGCACUCCCCU	1	130-150	UGGGGAGUGCCCAGCGGCCGA	UGGGGAGUGCCCAGCGGCCGA :::::::::::::::::::: UCCCCUCACGGGUCGCCGGCU
Optimal Result 2	UGUCGGCCGCUGGGCACUCCG	1	132-152	GGGAGUGCCCAGCGGCCGACA	GGGAGUGCCCAGCGGCCGACA :::::::::::::::::::: GCCUCACGGGUCGCCGGCUGU
Optimal Result 3	UGCGGGCGCGAGGAAGGACAG	1	199-219	GUGUCCUUCCUCGCGCCCGCA	GUGUCCUUCCUCGCGCCCGCA :::::::::::::::::::: GACAGGAAGGAGCGCGGGCGU
Optimal Result 4	UUUCCACCGGGUAGUAGCCGU	1	252-272	UCGGCUACUACCCGGUGGAAA	UCGGCUACUACCCGGUGGAAA :::::::::::::::::::: UGCCGAUGAUGGGCCACCUUU
Optimal Result 5	UUAGUUCCGAGGAACCAACUC	1	348-368	CAGUUGGUUCCUCGGAACUAA	CAGUUGGUUCCUCGGAACUAA :::::::::::::::::::: CUCAACCAAGGAGCCUUGAUU
Optimal Result 6	UUGAAGCGCUCCUCCGAGCCC	1.5	66-86	CGGCUCGGAGGAGCGCUUCAG	CGGCUCGGAGGAGCGCUUCAG :::::::::::::::::::. CCCGAGCCUCCUCGCGAAGUU
Optimal Result 7	UCGGGGAUCCCUGAAGCGCUG	1.5	76-96	GAGCGCUUCAGGGAUCCCCGG	GAGCGCUUCAGGGAUCCCCGG :::::::::::::::::::. GUCGCGAAGUCCCUAGGGGCU
Optimal Result 8	UCCCGGGGAUCCCUGAAGCGG	1.5	78-98	GCGCUUCAGGGAUCCCCGGGG	GCGCUUCAGGGAUCCCCGGGG :::::::::::::::::::. GGCGAAGUCCCUAGGGGCCCU
Optimal Result 9	UAGGUUUCCCCGGGGAUCCCA	1.5	85-105	AGGGAUCCCCGGGGAAACCUG	AGGGAUCCCCGGGGAAACCUG :::::::::::::::::::. ACCCUAGGGGCCCCUUUGGAU
Optimal Result 10	UCAGGUUUCCCCGGGGAUCCG	1.5	86-106	GGGAUCCCCGGGGAAACCUGG	GGGAUCCCCGGGGAAACCUGG :::::::::::::::::::. GCCUAGGGGCCCCUUUGGACU
Optimal Result 11	UCAGUUCGCUCCAGGUUUCCG	1.5	96-116	GGGAAACCUGGAGCGAACUGG	GGGAAACCUGGAGCGAACUGG :::::::::::::::::::. GCCUUUGGACCUCGCUUGACU
Optimal Result 12	UUGGGCACUCCCCACCGUCCA	1.5	123-143	AGGACGGUGGGGAGUGCCCAG	AGGACGGUGGGGAGUGCCCAG :::::::::::::::::::. ACCUGCCACCCCUCACGGGUU
Optimal Result 13	UCGCUGGGCACUCCCCACCGA	1.5	126-146	ACGGUGGGGAGUGCCCAGCGG	ACGGUGGGGAGUGCCCAGCGG :::::::::::::::::::. AGCCACCCCUCACGGGUCGCU
Optimal Result 14	UCUGUCGGCCGCUGGGCACUG	1.5	134-154	GAGUGCCCAGCGGCCGACAGG	GAGUGCCCAGCGGCCGACAGG :::::::::::::::::::. GUCACGGGUCGCCGGCUGUCU
Optimal Result 15	UUCCUGUCGGCCGCUGGGCAG	1.5	136-156	GUGCCCAGCGGCCGACAGGAG	GUGCCCAGCGGCCGACAGGAG :::::::::::::::::::. GACGGGUCGCCGGCUGUCCUU
Optimal Result 16	UUGUUUCGGCGGGAAUUACUG	1.5	154-174	GAGUAAUUCCCGCCGAAACAG	GAGUAAUUCCCGCCGAAACAG :::::::::::::::::::. GUCAUUAAGGGCGGCUUUGUU
Optimal Result 17	UGGGCGCGAGGAAGGACACCG	1.5	197-217	GGGUGUCCUUCCUCGCGCCCG	GGGUGUCCUUCCUCGCGCCCG :::::::::::::::::::. GCCACAGGAAGGAGCGCGGGU
Optimal Result 18	UCAAGGGCUAAACACCCUCGG	1.5	322-342	GCGAGGGUGUUUAGCCCUUGG	GCGAGGGUGUUUAGCCCUUGG :::::::::::::::::::. GGCUCCCACAAAUCGGGAACU
Optimal Result 19	UCAGGUGUGAACCACAGGCAG	2	17-37	GUUCCUGUGGUUCACACCUGA	GUUCCUGUGGUUCACACCUGA : :::::::::::::::::: GACGGACACCAAGUGUGGACU
Optimal Result 20	UAGGUCAGGUGUGAACCACAC	2	21-41	CUGUGGUUCACACCUGACCUC	CUGUGGUUCACACCUGACCUC ::::::::::::::::::: CACACCAAGUGUGGACUGGAU
Optimal Result 21	UCAGGAGGUCAGGUGUGACCG	2	25-45	GGUUCACACCUGACCUCCUGA	GGUUCACACCUGACCUCCUGA : :::::::::::::::::: GCCAGUGUGGACUGGAGGACU
Optimal Result 22	UUGUCAGGAGGUCAGGUGCGU	2	28-48	UCACACCUGACCUCCUGACAA	UCACACCUGACCUCCUGACAA : :::::::::::::::::: UGCGUGGACUGGAGGACUGUU
Optimal Result 23	UCCGAGCCGCCUUCUUUUCUG	2	54-74	GAAAAAAGAAGGCGGCUCGGA	GAAAAAAGAAGGCGGCUCGGA : :::::::::::::::::: GUCUUUUCUUCCGCCGAGCCU
Optimal Result 24	UCCUCCGAGCCGCCUUCUCUA	2	57-77	AAAAGAAGGCGGCUCGGAGGA	AAAAGAAGGCGGCUCGGAGGA : :::::::::::::::::: AUCUCUUCCGCCGAGCCUCCU
Optimal Result 25	UAGCGCUCCUCCGAGCCGCCA	2	63-83	AGGCGGCUCGGAGGAGCGCUU	AGGCGGCUCGGAGGAGCGCUU ::::::::::::::::::: ACCGCCGAGCCUCCUCGCGAU
Optimal Result 26	UCCCUGAAGCGCUCCUCCCAC	2	69-89	CUCGGAGGAGCGCUUCAGGGA	CUCGGAGGAGCGCUUCAGGGA : :::::::::::::::::: CACCCUCCUCGCGAAGUCCCU
Optimal Result 27	UAUCCCUGAAGCGCUCCUCCC	2	71-91	CGGAGGAGCGCUUCAGGGAUC	CGGAGGAGCGCUUCAGGGAUC ::::::::::::::::::: CCCUCCUCGCGAAGUCCCUAU
Optimal Result 28	UCCCCGGGGAUCCCUGAACCC	2	79-99	CGCUUCAGGGAUCCCCGGGGA	CGCUUCAGGGAUCCCCGGGGA : :::::::::::::::::: CCCAAGUCCCUAGGGGCCCCU
Optimal Result 29	UUCCCCGGGGAUCCCUGACGG	2	80-100	GCUUCAGGGAUCCCCGGGGAA	GCUUCAGGGAUCCCCGGGGAA : :::::::::::::::::: GGCAGUCCCUAGGGGCCCCUU
Optimal Result 30	UUUCCCCGGGGAUCCCUGCAC	2	81-101	CUUCAGGGAUCCCCGGGGAAA	CUUCAGGGAUCCCCGGGGAAA : :::::::::::::::::: CACGUCCCUAGGGGCCCCUUU
Optimal Result 31	UGGUUUCCCCGGGGAUCCCUC	2	84-104	CAGGGAUCCCCGGGGAAACCU	CAGGGAUCCCCGGGGAAACCU ::::::::::::::::::: CUCCCUAGGGGCCCCUUUGGU
Optimal Result 32	UCCAGGUUUCCCCGGGGACCG	2	87-107	GGAUCCCCGGGGAAACCUGGA	GGAUCCCCGGGGAAACCUGGA : :::::::::::::::::: GCCAGGGGCCCCUUUGGACCU
Optimal Result 33	UCGCUCCAGGUUUCCCCGCGC	2	91-111	CCCCGGGGAAACCUGGAGCGA	CCCCGGGGAAACCUGGAGCGA : :::::::::::::::::: CGCGCCCCUUUGGACCUCGCU
Optimal Result 34	UUCGCUCCAGGUUUCCCCCGC	2	92-112	CCCGGGGAAACCUGGAGCGAA	CCCGGGGAAACCUGGAGCGAA : :::::::::::::::::: CGCCCCCUUUGGACCUCGCUU
Optimal Result 35	UUUCGCUCCAGGUUUCCCCGC	2	93-113	CCGGGGAAACCUGGAGCGAAC	CCGGGGAAACCUGGAGCGAAC ::::::::::::::::::: CGCCCCUUUGGACCUCGCUUU
Optimal Result 36	UUGCCAGUUCGCUCCAGGCUA	2	99-119	AAACCUGGAGCGAACUGGCAA	AAACCUGGAGCGAACUGGCAA : :::::::::::::::::: AUCGGACCUCGCUUGACCGUU
Optimal Result 37	UCCCCACCGUCCUUUUUUCCG	2	115-135	GGCAAAAAAGGACGGUGGGGA	GGCAAAAAAGGACGGUGGGGA : :::::::::::::::::: GCCUUUUUUCCUGCCACCCCU
Optimal Result 38	UCCGCUGGGCACUCCCCACCC	2	127-147	CGGUGGGGAGUGCCCAGCGGC	CGGUGGGGAGUGCCCAGCGGC ::::::::::::::::::: CCCACCCCUCACGGGUCGCCU
Optimal Result 39	UUCGGCCGCUGGGCACUCCCG	2	131-151	GGGGAGUGCCCAGCGGCCGAC	GGGGAGUGCCCAGCGGCCGAC ::::::::::::::::::: GCCCUCACGGGUCGCCGGCUU
Optimal Result 40	UCCUGUCGGCCGCUGGGCCCA	2	135-155	AGUGCCCAGCGGCCGACAGGA	AGUGCCCAGCGGCCGACAGGA : :::::::::::::::::: ACCCGGGUCGCCGGCUGUCCU
Optimal Result 41	UACUCCUGUCGGCCGCUGCGG	2	138-158	GCCCAGCGGCCGACAGGAGUA	GCCCAGCGGCCGACAGGAGUA : :::::::::::::::::: GGCGUCGCCGGCUGUCCUCAU
Optimal Result 42	UUACUCCUGUCGGCCGCUCGC	2	139-159	CCCAGCGGCCGACAGGAGUAA	CCCAGCGGCCGACAGGAGUAA : :::::::::::::::::: CGCUCGCCGGCUGUCCUCAUU
Optimal Result 43	UAUUACUCCUGUCGGCCGCUC	2	141-161	CAGCGGCCGACAGGAGUAAUU	CAGCGGCCGACAGGAGUAAUU ::::::::::::::::::: CUCGCCGGCUGUCCUCAUUAU
Optimal Result 44	UGAAUUACUCCUGUCGGCCGG	2	143-163	GCGGCCGACAGGAGUAAUUCC	GCGGCCGACAGGAGUAAUUCC ::::::::::::::::::: GGCCGGCUGUCCUCAUUAAGU
Optimal Result 45	UGCGGGAAUUACUCCUGUCGC	2	147-167	CCGACAGGAGUAAUUCCCGCC	CCGACAGGAGUAAUUCCCGCC ::::::::::::::::::: CGCUGUCCUCAUUAAGGGCGU
Optimal Result 46	UCGGCGGGAAUUACUCCUCUG	2	149-169	GACAGGAGUAAUUCCCGCCGA	GACAGGAGUAAUUCCCGCCGA : :::::::::::::::::: GUCUCCUCAUUAAGGGCGGCU
Optimal Result 47	UUCGGCGGGAAUUACUCCCGA	2	150-170	ACAGGAGUAAUUCCCGCCGAA	ACAGGAGUAAUUCCCGCCGAA : :::::::::::::::::: AGCCCUCAUUAAGGGCGGCUU
Optimal Result 48	UGUUUCGGCGGGAAUUACCCG	2	153-173	GGAGUAAUUCCCGCCGAAACA	GGAGUAAUUCCCGCCGAAACA : :::::::::::::::::: GCCCAUUAAGGGCGGCUUUGU
Optimal Result 49	UGCGCGAGGAAGGACACCCGU	2	195-215	UCGGGUGUCCUUCCUCGCGCC	UCGGGUGUCCUUCCUCGCGCC ::::::::::::::::::: UGCCCACAGGAAGGAGCGCGU
Optimal Result 50	UGGCGCGAGGAAGGACACCCC	2	196-216	CGGGUGUCCUUCCUCGCGCCC	CGGGUGUCCUUCCUCGCGCCC ::::::::::::::::::: CCCCACAGGAAGGAGCGCGGU
Optimal Result 51	UCCUGCGGGCGCGAGGAACGU	2	202-222	UCCUUCCUCGCGCCCGCAGGA	UCCUUCCUCGCGCCCGCAGGA : :::::::::::::::::: UGCAAGGAGCGCGGGCGUCCU
Optimal Result 52	UGGCGAGGGGUGGUCCUGCGC	2	215-235	CCGCAGGACCACCCCUCGCCC	CCGCAGGACCACCCCUCGCCC ::::::::::::::::::: CGCGUCCUGGUGGGGAGCGGU
Optimal Result 53	UAGGGGGCGAGGGGUGGUCCA	2	219-239	AGGACCACCCCUCGCCCCCUU	AGGACCACCCCUCGCCCCCUU ::::::::::::::::::: ACCUGGUGGGGAGCGGGGGAU
Optimal Result 54	UCGACAGCGCAAAGGGGGCGU	2	230-250	UCGCCCCCUUUGCGCUGUCGC	UCGCCCCCUUUGCGCUGUCGC ::::::::::::::::::: UGCGGGGGAAACGCGACAGCU
Optimal Result 55	UUAGCCGAAGCGACAGCGCAU	2	239-259	UUGCGCUGUCGCUUCGGCUAC	UUGCGCUGUCGCUUCGGCUAC ::::::::::::::::::: UACGCGACAGCGAAGCCGAUU
Optimal Result 56	UCCGGGUAGUAGCCGAAGCGU	2	247-267	UCGCUUCGGCUACUACCCGGU	UCGCUUCGGCUACUACCCGGU ::::::::::::::::::: UGCGAAGCCGAUGAUGGGCCU
Optimal Result 57	UGCGGUUCUCGGGAGCUUCAC	2	276-296	CUGAAGCUCCCGAGAACCGCU	CUGAAGCUCCCGAGAACCGCU ::::::::::::::::::: CACUUCGAGGGCUCUUGGCGU
Optimal Result 58	UAAAGCGGUUCUCGGGAGCUA	2	279-299	AAGCUCCCGAGAACCGCUUUU	AAGCUCCCGAGAACCGCUUUU ::::::::::::::::::: AUCGAGGGCUCUUGGCGAAAU
Optimal Result 59	UGUAAGAUAGAGAAAAAGCGC	2	292-312	CCGCUUUUUCUCUAUCUUACU	CCGCUUUUUCUCUAUCUUACU ::::::::::::::::::: CGCGAAAAAGAGAUAGAAUGU
Optimal Result 60	UCGCCCCGGAGCAAGUAACAA	2	305-325	AUCUUACUUGCUCCGGGGCGA	AUCUUACUUGCUCCGGGGCGA : :::::::::::::::::: AACAAUGAACGAGGCCCCGCU
Optimal Result 61	UACACCCUCGCCCCGGAGCAU	2	312-332	UUGCUCCGGGGCGAGGGUGUU	UUGCUCCGGGGCGAGGGUGUU ::::::::::::::::::: UACGAGGCCCCGCUCCCACAU
Optimal Result 62	UAAACACCCUCGCCCCGGCGG	2	314-334	GCUCCGGGGCGAGGGUGUUUA	GCUCCGGGGCGAGGGUGUUUA : :::::::::::::::::: GGCGGCCCCGCUCCCACAAAU
Optimal Result 63	UGCUAAACACCCUCGCCCCGC	2	317-337	CCGGGGCGAGGGUGUUUAGCC	CCGGGGCGAGGGUGUUUAGCC ::::::::::::::::::: CGCCCCGCUCCCACAAAUCGU
Optimal Result 64	UGGCUAAACACCCUCGCCCCC	2	318-338	CGGGGCGAGGGUGUUUAGCCC	CGGGGCGAGGGUGUUUAGCCC ::::::::::::::::::: CCCCCGCUCCCACAAAUCGGU
Optimal Result 65	UGGGCUAAACACCCUCGCCCG	2	319-339	GGGGCGAGGGUGUUUAGCCCU	GGGGCGAGGGUGUUUAGCCCU ::::::::::::::::::: GCCCGCUCCCACAAAUCGGGU
Optimal Result 66	UAGGGCUAAACACCCUCGCCG	2	320-340	GGGCGAGGGUGUUUAGCCCUU	GGGCGAGGGUGUUUAGCCCUU ::::::::::::::::::: GCCGCUCCCACAAAUCGGGAU
Optimal Result 67	UCCAAGGGCUAAACACCCCCC	2	323-343	CGAGGGUGUUUAGCCCUUGGA	CGAGGGUGUUUAGCCCUUGGA : :::::::::::::::::: CCCCCCACAAAUCGGGAACCU
Optimal Result 68	UUUCCAAGGGCUAAACACCCA	2	325-345	AGGGUGUUUAGCCCUUGGAAC	AGGGUGUUUAGCCCUUGGAAC ::::::::::::::::::: ACCCACAAAUCGGGAACCUUU
Optimal Result 69	UGCGGUUCCAAGGGCUAACCU	2	329-349	UGUUUAGCCCUUGGAACCGCA	UGUUUAGCCCUUGGAACCGCA : :::::::::::::::::: UCCAAUCGGGAACCUUGGCGU
Optimal Result 70	UAGGAACCAACUGCGGUUCCU	2	340-1	UGGAACCGCAGUUGGUUCCUC	UGGAACCGCAGUUGGUUCCUC ::::::::::::::::::: UCCUUGGCGUCAACCAAGGAU
Optimal Result 71	UCCGAGGAACCAACUGCGCUA	2	342-362	AACCGCAGUUGGUUCCUCGGA	AACCGCAGUUGGUUCCUCGGA : :::::::::::::::::: AUCGCGUCAACCAAGGAGCCU
Optimal Result 72	UAGUUCCGAGGAACCAACCGG	2	347-367	GCAGUUGGUUCCUCGGAACUA	GCAGUUGGUUCCUCGGAACUA : :::::::::::::::::: GGCCAACCAAGGAGCCUUGAU
Optimal Result 73	UUUAGUUCCGAGGAACCACCA	2	349-369	AGUUGGUUCCUCGGAACUAAA	AGUUGGUUCCUCGGAACUAAA : :::::::::::::::::: ACCACCAAGGAGCCUUGAUUU
Optimal Result 74	UCGAGCCGCCUUCUUUUUCCA	2.5	53-73	AGAAAAAAGAAGGCGGCUCGG	AGAAAAAAGAAGGCGGCUCGG : :::::::::::::::::. ACCUUUUUCUUCCGCCGAGCU
Optimal Result 75	UGCUCCUCCGAGCCGCCUCCA	2.5	60-80	AGAAGGCGGCUCGGAGGAGCG	AGAAGGCGGCUCGGAGGAGCG : :::::::::::::::::. ACCUCCGCCGAGCCUCCUCGU
Optimal Result 76	UCUGAAGCGCUCCUCCGACCG	2.5	67-87	GGCUCGGAGGAGCGCUUCAGG	GGCUCGGAGGAGCGCUUCAGG : :::::::::::::::::. GCCAGCCUCCUCGCGAAGUCU
Optimal Result 77	UCCUGAAGCGCUCCUCCGCGG	2.5	68-88	GCUCGGAGGAGCGCUUCAGGG	GCUCGGAGGAGCGCUUCAGGG : :::::::::::::::::. GGCGCCUCCUCGCGAAGUCCU
Optimal Result 78	UCCGGGGAUCCCUGAAGCCCA	2.5	77-97	AGCGCUUCAGGGAUCCCCGGG	AGCGCUUCAGGGAUCCCCGGG : :::::::::::::::::. CCCUGACCGUUUUUUCCUGCU
Optimal Result 79	UUCCAGGUUUCCCCGGGGCUG	2.5	88-108	GAUCCCCGGGGAAACCUGGAG	GAUCCCCGGGGAAACCUGGAG : :::::::::::::::::. GUCGGGGCCCCUUUGGACCUU
Optimal Result 80	UCGUCCUUUUUUGCCAGUCCC	2.5	109-129	CGAACUGGCAAAAAAGGACGG	CGAACUGGCAAAAAAGGACGG : :::::::::::::::::. CCCUGACCGUUUUUUCCUGCU
Optimal Result 81	UUGUCGGCCGCUGGGCACCCG	2.5	133-153	GGAGUGCCCAGCGGCCGACAG	GGAGUGCCCAGCGGCCGACAG : :::::::::::::::::. GCCCACGGGUCGCCGGCUGUU
Optimal Result 82	UGGGAAUUACUCCUGUCGCCG	2.5	145-165	GGCCGACAGGAGUAAUUCCCG	GGCCGACAGGAGUAAUUCCCG : :::::::::::::::::. GCCGCUGUCCUCAUUAAGGGU
Optimal Result 83	UGGCGGGAAUUACUCCUGCCC	2.5	148-168	CGACAGGAGUAAUUCCCGCCG	CGACAGGAGUAAUUCCCGCCG : :::::::::::::::::. CCCGUCCUCAUUAAGGGCGGU
Optimal Result 84	UACCCGAAGAAAGGAAGGCUC	2.5	181-201	CACCCUUCCUUUCUUCGGGUG	CACCCUUCCUUUCUUCGGGUG : :::::::::::::::::. CUCGGAAGGAAAGAAGCCCAU
Optimal Result 85	UGCGAGGAAGGACACCCGCAC	2.5	193-213	CUUCGGGUGUCCUUCCUCGCG	CUUCGGGUGUCCUUCCUCGCG : :::::::::::::::::. CACGCCCACAGGAAGGAGCGU
Optimal Result 86	UCUGCGGGCGCGAGGAAGCAG	2.5	201-221	GUCCUUCCUCGCGCCCGCAGG	GUCCUUCCUCGCGCCCGCAGG : :::::::::::::::::. GACGAAGGAGCGCGGGCGUCU
Optimal Result 87	UGGGUGGUCCUGCGGGCGCGU	2.5	209-229	UCGCGCCCGCAGGACCACCCC	UCGCGCCCGCAGGACCACCCC ::::::::::::::::::: UGCGCGGGCGUCCUGGUGGGU
Optimal Result 88	UGCAAAGGGGGCGAGGGGCGC	2.5	223-243	CCACCCCUCGCCCCCUUUGCG	CCACCCCUCGCCCCCUUUGCG : :::::::::::::::::. CGCGGGGAGCGGGGGAAACGU
Optimal Result 89	UGACAGCGCAAAGGGGGCCAC	2.5	229-249	CUCGCCCCCUUUGCGCUGUCG	CUCGCCCCCUUUGCGCUGUCG : :::::::::::::::::. CACCGGGGGAAACGCGACAGU
Optimal Result 90	UGAAGCGACAGCGCAAAGCGC	2.5	234-254	CCCCUUUGCGCUGUCGCUUCG	CCCCUUUGCGCUGUCGCUUCG : :::::::::::::::::. CGCGAAACGCGACAGCGAAGU
Optimal Result 91	UCGAAGCGACAGCGCAAACGC	2.5	235-255	CCCUUUGCGCUGUCGCUUCGG	CCCUUUGCGCUGUCGCUUCGG : :::::::::::::::::. CGCAAACGCGACAGCGAAGCU
Optimal Result 92	UGGGUAGUAGCCGAAGCGCCU	2.5	245-265	UGUCGCUUCGGCUACUACCCG	UGUCGCUUCGGCUACUACCCG : :::::::::::::::::. UCCGCGAAGCCGAUGAUGGGU
Optimal Result 93	UCGGGUAGUAGCCGAAGCCAG	2.5	246-266	GUCGCUUCGGCUACUACCCGG	GUCGCUUCGGCUACUACCCGG : :::::::::::::::::. GACCGAAGCCGAUGAUGGGCU
Optimal Result 94	UACCGGGUAGUAGCCGAACCC	2.5	248-268	CGCUUCGGCUACUACCCGGUG	CGCUUCGGCUACUACCCGGUG : :::::::::::::::::. CCCAAGCCGAUGAUGGGCCAU
Optimal Result 95	UCACCGGGUAGUAGCCGACGG	2.5	249-269	GCUUCGGCUACUACCCGGUGG	GCUUCGGCUACUACCCGGUGG : :::::::::::::::::. GGCAGCCGAUGAUGGGCCACU
Optimal Result 96	UCGGAGCAAGUAAGAUAGCGU	2.5	300-320	UCUCUAUCUUACUUGCUCCGG	UCUCUAUCUUACUUGCUCCGG : :::::::::::::::::. UGCGAUAGAAUGAACGAGGCU
Optimal Result 97	UCCCGGAGCAAGUAAGAUCGU	2.5	302-322	UCUAUCUUACUUGCUCCGGGG	UCUAUCUUACUUGCUCCGGGG : :::::::::::::::::. UGCUAGAAUGAACGAGGCCCU
Optimal Result 98	UGCCCCGGAGCAAGUAAGCUU	2.5	304-324	UAUCUUACUUGCUCCGGGGCG	UAUCUUACUUGCUCCGGGGCG : :::::::::::::::::. UUCGAAUGAACGAGGCCCCGU
Optimal Result 99	UUCGCCCCGGAGCAAGUACGU	2.5	306-326	UCUUACUUGCUCCGGGGCGAG	UCUUACUUGCUCCGGGGCGAG : :::::::::::::::::. UGCAUGAACGAGGCCCCGCUU
Optimal Result 100	UCUCGCCCCGGAGCAAGUCAC	2.5	307-327	CUUACUUGCUCCGGGGCGAGG	CUUACUUGCUCCGGGGCGAGG : :::::::::::::::::. CACUGAACGAGGCCCCGCUCU
Optimal Result 101	UACCCUCGCCCCGGAGCACGA	2.5	310-330	ACUUGCUCCGGGGCGAGGGUG	ACUUGCUCCGGGGCGAGGGUG : :::::::::::::::::. AGCACGAGGCCCCGCUCCCAU
Optimal Result 102	UAAGGGCUAAACACCCUCCCG	2.5	321-341	GGCGAGGGUGUUUAGCCCUUG	GGCGAGGGUGUUUAGCCCUUG : :::::::::::::::::. GCCCUCCCACAAAUCGGGAAU
Optimal Result 103	UCGAGGAACCAACUGCGGCUG	2.5	342-3	GAACCGCAGUUGGUUCCUCGG	GAACCGCAGUUGGUUCCUCGG : :::::::::::::::::. GUCGGCGUCAACCAAGGAGCU
Optimal Result 104	UGAGUUUAGUUCCGAGGACCG	2.5	353-373	GGUUCCUCGGAACUAAACUCG	GGUUCCUCGGAACUAAACUCG : :::::::::::::::::. GCCAGGAGCCUUGAUUUGAGU
Optimal Result 105	UACGAGUUUAGUUCCGAGCAU	2.5	355-375	UUCCUCGGAACUAAACUCGUG	UUCCUCGGAACUAAACUCGUG : :::::::::::::::::. UACGAGCCUUGAUUUGAGCAU
Optimal Result 106	UCACGAGUUUAGUUCCGACGU	2.5	356-17	UCCUCGGAACUAAACUCGUGG	UCCUCGGAACUAAACUCGUGG : :::::::::::::::::. UGCAGCCUUGAUUUGAGCACU
Optimal Result 107	UCAGGAACCACGAGUUUACUA	3	4-24	AACUAAACUCGUGGUUCCUGU	AACUAAACUCGUGGUUCCUGU : ::::::::::::::::: AUCAUUUGAGCACCAAGGACU
Optimal Result 108	UACCACAGGAACCACGAGCUA	3	8-28	AAACUCGUGGUUCCUGUGGUU	AAACUCGUGGUUCCUGUGGUU : ::::::::::::::::: AUCGAGCACCAAGGACACCAU
Optimal Result 109	UUGUGAACCACAGGAACCCCC	3	13-33	CGUGGUUCCUGUGGUUCACAC	CGUGGUUCCUGUGGUUCACAC : ::::::::::::::::: CCCCCAAGGACACCAAGUGUU
Optimal Result 110	CCUGUGGUUCACACCUGACCU	3	20-40	CCUGUGGUUCACACCUGACCU	CCUGUGGUUCACACCUGACCU : ::::::::::::::::: CGCCACCAAGUGUGGACUGGU
Optimal Result 111	UGAGGUCAGGUGUGAACCCCU	3	22-42	UGUGGUUCACACCUGACCUCC	UGUGGUUCACACCUGACCUCC : ::::::::::::::::: UCCCCAAGUGUGGACUGGAGU
Optimal Result 112	UCGCUCCUCCGAGCCGCCCUG	3	61-81	GAAGGCGGCUCGGAGGAGCGC	GAAGGCGGCUCGGAGGAGCGC : ::::::::::::::::: GUCCCGCCGAGCCUCCUCGCU
Optimal Result 113	UAAGCGCUCCUCCGAGCCCCG	3	64-84	GGCGGCUCGGAGGAGCGCUUC	GGCGGCUCGGAGGAGCGCUUC : ::::::::::::::::: GCCCCGAGCCUCCUCGCGAAU
Optimal Result 114	UGAUCCCUGAAGCGCUCCCCG	3	72-92	GGAGGAGCGCUUCAGGGAUCC	GGAGGAGCGCUUCAGGGAUCC : ::::::::::::::::: GCCCCUCGCGAAGUCCCUAGU
Optimal Result 115	UGUUUCCCCGGGGAUCCCCGU	3	83-103	UCAGGGAUCCCCGGGGAAACC	UCAGGGAUCCCCGGGGAAACC : ::::::::::::::::: UGCCCCUAGGGGCCCCUUUGU
Optimal Result 116	UCUCCAGGUUUCCCCGGGCAA	3	89-109	AUCCCCGGGGAAACCUGGAGC	AUCCCCGGGGAAACCUGGAGC : ::::::::::::::::: AACGGGCCCCUUUGGACCUCU
Optimal Result 117	UGCACUCCCCACCGUCCUCUA	3	120-140	AAAAGGACGGUGGGGAGUGCC	AAAAGGACGGUGGGGAGUGCC : ::::::::::::::::: AUCUCCUGCCACCCCUCACGU
Optimal Result 118	UGGCACUCCCCACCGUCCCUA	3	121-141	AAAGGACGGUGGGGAGUGCCC	AAAGGACGGUGGGGAGUGCCC : ::::::::::::::::: AUCCCUGCCACCCCUCACGGU
Optimal Result 119	UCUGGGCACUCCCCACCGCCG	3	124-144	GGACGGUGGGGAGUGCCCAGC	GGACGGUGGGGAGUGCCCAGC : ::::::::::::::::: GCCGCCACCCCUCACGGGUCU
Optimal Result 120	UGCCGCUGGGCACUCCCCCCG	3	128-148	UGCCGCUGGGCACUCCCCCCG	UGCCGCUGGGCACUCCCCCCG : ::::::::::::::::: GCCCCCCUCACGGGUCGCCGU
Optimal Result 121	UCUCCUGUCGGCCGCUGGCCU	3	137-157	UGCCCAGCGGCCGACAGGAGU	UGCCCAGCGGCCGACAGGAGU : ::::::::::::::::: UCCGGUCGCCGGCUGUCCUCU
Optimal Result 122	UUUACUCCUGUCGGCCGCCGC	3	140-160	CCAGCGGCCGACAGGAGUAAU	CCAGCGGCCGACAGGAGUAAU : ::::::::::::::::: CGCCGCCGGCUGUCCUCAUUU
Optimal Result 123	UCGGGAAUUACUCCUGUCCGG	3	146-166	GCCGACAGGAGUAAUUCCCGC	GCCGACAGGAGUAAUUCCCGC : ::::::::::::::::: GGCCUGUCCUCAUUAAGGGCU
Optimal Result 124	UAACCCUGUUUCGGCGGGCAA	3	159-179	AUUCCCGCCGAAACAGGGUUU	AUUCCCGCCGAAACAGGGUUU : ::::::::::::::::: AACGGGCGGCUUUGUCCCAAU
Optimal Result 125	UAGGGUGAAAACCCUGUUCCC	3	167-187	CGAAACAGGGUUUUCACCCUU	CGAAACAGGGUUUUCACCCUU : ::::::::::::::::: CCCUUGUCCCAAAAGUGGGAU
Optimal Result 126	UAGGAAGGGUGAAAACCCCGA	3	171-191	ACAGGGUUUUCACCCUUCCUU	ACAGGGUUUUCACCCUUCCUU : ::::::::::::::::: AGCCCCAAAAGUGGGAAGGAU
Optimal Result 127	UACACCCGAAGAAAGGAACGC	3	183-203	CCCUUCCUUUCUUCGGGUGUC	CCCUUCCUUUCUUCGGGUGUC : ::::::::::::::::: CGCAAGGAAAGAAGCCCACAU
Optimal Result 128	UGACACCCGAAGAAAGGACGC	3	184-204	CCUUCCUUUCUUCGGGUGUCC	CCUUCCUUUCUUCGGGUGUCC : ::::::::::::::::: CGCAGGAAAGAAGCCCACAGU
Optimal Result 129	UGGACACCCGAAGAAAGGCAC	3	185-205	CUUCCUUUCUUCGGGUGUCCU	CUUCCUUUCUUCGGGUGUCCU : ::::::::::::::::: CACGGAAAGAAGCCCACAGGU
Optimal Result 130	UGGAAGGACACCCGAAGACAC	3	189-209	CUUUCUUCGGGUGUCCUUCCU	CUUUCUUCGGGUGUCCUUCCU : ::::::::::::::::: CACAGAAGCCCACAGGAAGGU
Optimal Result 131	UCGCGAGGAAGGACACCCCAU	3	194-214	UUCGGGUGUCCUUCCUCGCGC	UUCGGGUGUCCUUCCUCGCGC : ::::::::::::::::: UACCCCACAGGAAGGAGCGCU
Optimal Result 132	UCGGGCGCGAGGAAGGACCCG	3	198-218	GGUGUCCUUCCUCGCGCCCGC	GGUGUCCUUCCUCGCGCCCGC : ::::::::::::::::: GCCCAGGAAGGAGCGCGGGCU
Optimal Result 133	UUCCUGCGGGCGCGAGGACGC	3	203-223	CCUUCCUCGCGCCCGCAGGAC	CCUUCCUCGCGCCCGCAGGAC : ::::::::::::::::: CGCAGGAGCGCGGGCGUCCUU
Optimal Result 134	UGUCCUGCGGGCGCGAGGCAC	3	204-224	CUUCCUCGCGCCCGCAGGACC	CUUCCUCGCGCCCGCAGGACC : ::::::::::::::::: CACGGAGCGCGGGCGUCCUGU
Optimal Result 135	UUGGUCCUGCGGGCGCGACGU	3	206-226	UCCUCGCGCCCGCAGGACCAC	UCCUCGCGCCCGCAGGACCAC : ::::::::::::::::: UGCAGCGCGGGCGUCCUGGUU
Optimal Result 136	UGUGGUCCUGCGGGCGCGCGC	3	207-227	CCUCGCGCCCGCAGGACCACC	CCUCGCGCCCGCAGGACCACC : ::::::::::::::::: CGCGCGCGGGCGUCCUGGUGU
Optimal Result 137	UGGUGGUCCUGCGGGCGCCAC	3	208-228	CUCGCGCCCGCAGGACCACCC	CUCGCGCCCGCAGGACCACCC : ::::::::::::::::: CACCGCGGGCGUCCUGGUGGU
Optimal Result 138	UGGGGUGGUCCUGCGGGCCCC	3	210-230	CGCGCCCGCAGGACCACCCCU	CGCGCCCGCAGGACCACCCCU : ::::::::::::::::: CCCCGGGCGUCCUGGUGGGGU
Optimal Result 139	UCGAGGGGUGGUCCUGCGCGG	3	213-233	GCCCGCAGGACCACCCCUCGC	GCCCGCAGGACCACCCCUCGC : ::::::::::::::::: GGCGCGUCCUGGUGGGGAGCU
Optimal Result 140	UGGGCGAGGGGUGGUCCUCCC	3	216-236	CGCAGGACCACCCCUCGCCCC	CGCAGGACCACCCCUCGCCCC : ::::::::::::::::: CCCUCCUGGUGGGGAGCGGGU
Optimal Result 141	UAAGGGGGCGAGGGGUGGCCG	3	220-240	GGACCACCCCUCGCCCCCUUU	GGACCACCCCUCGCCCCCUUU : ::::::::::::::::: GCCGGUGGGGAGCGGGGGAAU
Optimal Result 142	UCGCAAAGGGGGCGAGGGCUC	3	224-244	CACCCCUCGCCCCCUUUGCGC	CACCCCUCGCCCCCUUUGCGC : ::::::::::::::::: CUCGGGAGCGGGGGAAACGCU
Optimal Result 143	UGCGCAAAGGGGGCGAGGCGA	3	225-245	ACCCCUCGCCCCCUUUGCGCU	ACCCCUCGCCCCCUUUGCGCU : ::::::::::::::::: AGCGGAGCGGGGGAAACGCGU
Optimal Result 144	UCAGCGCAAAGGGGGCGACGC	3	227-247	CCCUCGCCCCCUUUGCGCUGU	CCCUCGCCCCCUUUGCGCUGU : ::::::::::::::::: CGCAGCGGGGGAAACGCGACU
Optimal Result 145	UACAGCGCAAAGGGGGCGCGC	3	228-248	CCUCGCCCCCUUUGCGCUGUC	CCUCGCCCCCUUUGCGCUGUC : ::::::::::::::::: CGCGCGGGGGAAACGCGACAU
Optimal Result 146	UGCGACAGCGCAAAGGGGCCC	3	231-251	CGCCCCCUUUGCGCUGUCGCU	CGCCCCCUUUGCGCUGUCGCU : ::::::::::::::::: CCCGGGGAAACGCGACAGCGU
Optimal Result 147	UAGCGACAGCGCAAAGGGCGG	3	232-252	GCCCCCUUUGCGCUGUCGCUU	GCCCCCUUUGCGCUGUCGCUU : ::::::::::::::::: GGCGGGAAACGCGACAGCGAU
Optimal Result 148	UAAGCGACAGCGCAAAGGCGC	3	233-253	CCCCCUUUGCGCUGUCGCUUC	CCCCCUUUGCGCUGUCGCUUC : ::::::::::::::::: CGCGGAAACGCGACAGCGAAU
Optimal Result 149	UCCGAAGCGACAGCGCAACGC	3	236-256	CCUUUGCGCUGUCGCUUCGGC	CCUUUGCGCUGUCGCUUCGGC : ::::::::::::::::: CGCAACGCGACAGCGAAGCCU
Optimal Result 150	UGUAGUAGCCGAAGCGACCGG	3	243-263	GCUGUCGCUUCGGCUACUACC	GCUGUCGCUUCGGCUACUACC : ::::::::::::::::: GGCCAGCGAAGCCGAUGAUGU
Optimal Result 151	UUUCUCGGGAGCUUCAGUCGA	3	272-292	ACAACUGAAGCUCCCGAGAAC	ACAACUGAAGCUCCCGAGAAC : ::::::::::::::::: AGCUGACUUCGAGGGCUCUUU
Optimal Result 152	UAGCGGUUCUCGGGAGCUCCU	3	277-297	UGAAGCUCCCGAGAACCGCUU	UGAAGCUCCCGAGAACCGCUU : ::::::::::::::::: UCCUCGAGGGCUCUUGGCGAU
Optimal Result 153	UAAGCGGUUCUCGGGAGCCUG	3	278-298	GAAGCUCCCGAGAACCGCUUU	GAAGCUCCCGAGAACCGCUUU : ::::::::::::::::: GUCCGAGGGCUCUUGGCGAAU
Optimal Result 154	UAAAAGCGGUUCUCGGGACCA	3	280-300	AGCUCCCGAGAACCGCUUUUU	AGCUCCCGAGAACCGCUUUUU : ::::::::::::::::: ACCAGGGCUCUUGGCGAAAAU
Optimal Result 155	UAAAAAGCGGUUCUCGGGCGG	3	281-301	GCUCCCGAGAACCGCUUUUUC	GCUCCCGAGAACCGCUUUUUC : ::::::::::::::::: GGCGGGCUCUUGGCGAAAAAU
Optimal Result 156	UGAAAAAGCGGUUCUCGGCAC	3	282-302	CUCCCGAGAACCGCUUUUUCU	CUCCCGAGAACCGCUUUUUCU : ::::::::::::::::: CACGGCUCUUGGCGAAAAAGU
Optimal Result 157	UGAGAAAAAGCGGUUCUCCGC	3	284-304	CCCGAGAACCGCUUUUUCUCU	CCCGAGAACCGCUUUUUCUCU : ::::::::::::::::: CGCCUCUUGGCGAAAAAGAGU
Optimal Result 158	UAGUAAGAUAGAGAAAAACCC	3	293-313	CGCUUUUUCUCUAUCUUACUU	CGCUUUUUCUCUAUCUUACUU : ::::::::::::::::: CCCAAAAAGAGAUAGAAUGAU
Optimal Result 159	UCCCUCGCCCCGGAGCAACUU	3	309-329	UACUUGCUCCGGGGCGAGGGU	UACUUGCUCCGGGGCGAGGGU : ::::::::::::::::: UUCAACGAGGCCCCGCUCCCU
Optimal Result 160	UCACCCUCGCCCCGGAGCCAC	3	311-331	CUUGCUCCGGGGCGAGGGUGU	CUUGCUCCGGGGCGAGGGUGU : ::::::::::::::::: CACCGAGGCCCCGCUCCCACU
Optimal Result 161	UAACACCCUCGCCCCGGACCU	3	313-333	UGCUCCGGGGCGAGGGUGUUU	UGCUCCGGGGCGAGGGUGUUU : ::::::::::::::::: UCCAGGCCCCGCUCCCACAAU
Optimal Result 162	UCCACGAGUUUAGUUCCGCGC	3	357-18	CCUCGGAACUAAACUCGUGGU	CCUCGGAACUAAACUCGUGGU : ::::::::::::::::: CGCGCCUUGAUUUGAGCACCU
