# Supplementary material for: Artificial microRNAs and synthetic trans‐acting small interfering RNAs interfere with viroid infection
Source: Mol Plant Pathol. 2017 Mar 9;18(5):746–53. doi: 10.1111/mpp.12529 (PMC6638287; doi:10.1111/mpp.12529)
Supplement: Supplementary file 7 — Table S2 Summary of P‐SAMS optimal results for artificial microRNAs (amiRNAs) targeting Potato spindle tuber viroid (PSTVd) (–) RNAs. [file MPP-18-746-s007.xlsx]

## Sheet: Sheet1
Table S2: Summary of P-SAMS optimal results for artificial microRNAs (amiRNAs) targeting Potato spindle tuber viroid (PSTVd) (-) RNAs.
amiRNA name	amiRNA sequence	Score	Target site coordinates*	Target site sequence	Base pairing
Optimal Result 1	TTGGAACCGCAGTTGGTTCCA	1	1-21	AGGAACCAACUGCGGUUCCAA
Optimal Result 2	TGAAGCTCCCGAGAACCGCTA	1	63-83	AAGCGGUUCUCGGGAGCUUCA	AGGAACCAACUGCGGUUCCAA :::::::::::::::::::: ACCUUGGUUGACGCCAAGGUU
Optimal Result 3	TGTCGCTTCGGCTACTACCCC	1	95-115	CGGGUAGUAGCCGAAGCGACA	AAGCGGUUCUCGGGAGCUUCA :::::::::::::::::::: AUCGCCAAGAGCCCUCGAAGU
Optimal Result 4	TCGCCCCCTTTGCGCTGTCGG	1	110-130	GCGACAGCGCAAAGGGGGCGA	CGGGUAGUAGCCGAAGCGACA :::::::::::::::::::: CCCCAUCAUCGGCUUCGCUGU
Optimal Result 5	TCGCGCCCGCAGGACCACCCG	1	131-151	GGGGUGGUCCUGCGGGCGCGA	GCGACAGCGCAAAGGGGGCGA :::::::::::::::::::: GGCUGUCGCGUUUCCCCCGCU
Optimal Result 6	TCCTCGCGCCCGCAGGACCAG	1	134-154	GUGGUCCUGCGGGCGCGAGGA	GGGGUGGUCCUGCGGGCGCGA :::::::::::::::::::: GCCCACCAGGACGCCCGCGCU
Optimal Result 7	TTCCTCGCGCCCGCAGGACCT	1	135-155	UGGUCCUGCGGGCGCGAGGAA	GUGGUCCUGCGGGCGCGAGGA :::::::::::::::::::: GACCAGGACGCCCGCGCUCCU
Optimal Result 8	TGTCCTTCCTCGCGCCCGCAC	1	140-160	CUGCGGGCGCGAGGAAGGACA	UGGUCCUGCGGGCGCGAGGAA :::::::::::::::::::: UCCAGGACGCCCGCGCUCCUU
Optimal Result 9	TCACACCTGACCTCCTGACAT	1	312-332	UUGUCAGGAGGUCAGGUGUGA	CUGCGGGCGCGAGGAAGGACA :::::::::::::::::::: CACGCCCGCGCUCCUUCCUGU
Optimal Result 10	TGGTTCACACCTGACCTCCTC	1	316-336	CAGGAGGUCAGGUGUGAACCA	UUGUCAGGAGGUCAGGUGUGA :::::::::::::::::::: UACAGUCCUCCAGUCCACACU
Optimal Result 11	TGGAACCGCAGTTGGTTCCTG	1	359-20	GAGGAACCAACUGCGGUUCCA	CAGGAGGUCAGGUGUGAACCA :::::::::::::::::::: CUCCUCCAGUCCACACUUGGU
Optimal Result 12	TGGGGCGAGGGTGTTTAGCCG	1.5	22-42	GGGCUAAACACCCUCGCCCCG	GAGGAACCAACUGCGGUUCCA :::::::::::::::::::: GUCCUUGGUUGACGCCAAGGU
Optimal Result 13	TTGTCGCTTCGGCTACTACCG	1.5	96-116	GGGUAGUAGCCGAAGCGACAG	GGGCUAAACACCCUCGCCCCG :::::::::::::::::::. GCCGAUUUGUGGGAGCGGGGU
Optimal Result 14	TCCTTTGCGCTGTCGCTTCGC	1.5	105-125	CCGAAGCGACAGCGCAAAGGG	GGGUAGUAGCCGAAGCGACAG :::::::::::::::::::. GCCAUCAUCGGCUUCGCUGUU
Optimal Result 15	TCCCTCGCCCCCTTTGCGCTC	1.5	114-134	CAGCGCAAAGGGGGCGAGGGG	CCGAAGCGACAGCGCAAAGGG :::::::::::::::::::. CGCUUCGCUGUCGCGUUUCCU
Optimal Result 16	TGCAGGACCACCCCTCGCCCG	1.5	124-144	GGGGCGAGGGGUGGUCCUGCG	CAGCGCAAAGGGGGCGAGGGG :::::::::::::::::::. CUCGCGUUUCCCCCGCUCCCU
Optimal Result 17	TCGCAGGACCACCCCTCGCCG	1.5	125-145	GGGCGAGGGGUGGUCCUGCGG	GGGGCGAGGGGUGGUCCUGCG :::::::::::::::::::. GCCCGCUCCCCACCAGGACGU
Optimal Result 18	TGCGCCCGCAGGACCACCCCA	1.5	130-150	AGGGGUGGUCCUGCGGGCGCG	GGGCGAGGGGUGGUCCUGCGG :::::::::::::::::::. GCCGCUCCCCACCAGGACGCU
Optimal Result 19	TTCGCGCCCGCAGGACCACCG	1.5	132-152	GGGUGGUCCUGCGGGCGCGAG	AGGGGUGGUCCUGCGGGCGCG :::::::::::::::::::. ACCCCACCAGGACGCCCGCGU
Optimal Result 20	TCCCGGGGAAACCTGGAGCGT	1.5	249-269	UCGCUCCAGGUUUCCCCGGGG	GGGUGGUCCUGCGGGCGCGAG :::::::::::::::::::. GCCACCAGGACGCCCGCGCUU
Optimal Result 21	TAGGGATCCCCGGGGAAACCA	1.5	256-276	AGGUUUCCCCGGGGAUCCCUG	UCGCUCCAGGUUUCCCCGGGG :::::::::::::::::::. UGCGAGGUCCAAAGGGGCCCU
Optimal Result 22	TGGCTCGGAGGAGCGCTTCAC	1.5	274-294	CUGAAGCGCUCCUCCGAGCCG	AGGUUUCCCCGGGGAUCCCUG :::::::::::::::::::. ACCAAAGGGGCCCCUAGGGAU
Optimal Result 23	TTGTGGTTCACACCTGACCTG	1.5	319-339	GAGGUCAGGUGUGAACCACAG	CUGAAGCGCUCCUCCGAGCCG :::::::::::::::::::. CACUUCGCGAGGAGGCUCGGU
Optimal Result 24	TCTGTGGTTCACACCTGACCA	1.5	320-340	AGGUCAGGUGUGAACCACAGG	GAGGUCAGGUGUGAACCACAG :::::::::::::::::::. GUCCAGUCCACACUUGGUGUU
Optimal Result 25	TGTTTAGCCCTTGGAACCCCT	2	11-31	UGCGGUUCCAAGGGCUAAACA	AGGUCAGGUGUGAACCACAGG :::::::::::::::::::. ACCAGUCCACACUUGGUGUCU
Optimal Result 26	TGTGTTTAGCCCTTGGAACCC	2	13-33	CGGUUCCAAGGGCUAAACACC	UGCGGUUCCAAGGGCUAAACA : :::::::::::::::::: UCCCCAAGGUUCCCGAUUUGU
Optimal Result 27	TGGCGAGGGTGTTTAGCCCTA	2	20-40	AAGGGCUAAACACCCUCGCCC	CGGUUCCAAGGGCUAAACACC ::::::::::::::::::: CCCAAGGUUCCCGAUUUGUGU
Optimal Result 28	TGGGCGAGGGTGTTTAGCCCA	2	21-41	AGGGCUAAACACCCUCGCCCC	AAGGGCUAAACACCCUCGCCC ::::::::::::::::::: AUCCCGAUUUGUGGGAGCGGU
Optimal Result 29	TCCGGGGCGAGGGTGTTTCGG	2	24-44	GCUAAACACCCUCGCCCCGGA	AGGGCUAAACACCCUCGCCCC ::::::::::::::::::: ACCCGAUUUGUGGGAGCGGGU
Optimal Result 30	TGCTCCGGGGCGAGGGTGCTA	2	27-47	AAACACCCUCGCCCCGGAGCA	GCUAAACACCCUCGCCCCGGA : :::::::::::::::::: GGCUUUGUGGGAGCGGGGCCU
Optimal Result 31	TTACTTGCTCCGGGGCGACGC	2	32-52	CCCUCGCCCCGGAGCAAGUAA	AAACACCCUCGCCCCGGAGCA : :::::::::::::::::: AUCGUGGGAGCGGGGCCUCGU
Optimal Result 32	TACCCGGTGGAAACAACTCAT	2	80-100	UUCAGUUGUUUCCACCGGGUA	CCCUCGCCCCGGAGCAAGUAA : :::::::::::::::::: CGCAGCGGGGCCUCGUUCAUU
Optimal Result 33	TCTACCCGGTGGAAACAACTC	2	82-102	CAGUUGUUUCCACCGGGUAGU	UUCAGUUGUUUCCACCGGGUA : :::::::::::::::::: UACUCAACAAAGGUGGCCCAU
Optimal Result 34	TCTACTACCCGGTGGAAACAT	2	85-105	UUGUUUCCACCGGGUAGUAGC	CAGUUGUUUCCACCGGGUAGU ::::::::::::::::::: CUCAACAAAGGUGGCCCAUCU
Optimal Result 35	TTCGGCTACTACCCGGTGCAT	2	89-109	UUCCACCGGGUAGUAGCCGAA	UUGUUUCCACCGGGUAGUAGC ::::::::::::::::::: UACAAAGGUGGCCCAUCAUCU
Optimal Result 36	TCGCTTCGGCTACTACCCCGA	2	93-113	ACCGGGUAGUAGCCGAAGCGA	UUCCACCGGGUAGUAGCCGAA : :::::::::::::::::: UACGUGGCCCAUCAUCGGCUU
Optimal Result 37	TTCGCTTCGGCTACTACCCGC	2	94-114	CCGGGUAGUAGCCGAAGCGAC	ACCGGGUAGUAGCCGAAGCGA : :::::::::::::::::: AGCCCCAUCAUCGGCUUCGCU
Optimal Result 38	TCGCTGTCGCTTCGGCTACTT	2	99-119	UAGUAGCCGAAGCGACAGCGC	CCGGGUAGUAGCCGAAGCGAC ::::::::::::::::::: CGCCCAUCAUCGGCUUCGCUU
Optimal Result 39	TTGCGCTGTCGCTTCGGCCAG	2	101-121	GUAGCCGAAGCGACAGCGCAA	UAGUAGCCGAAGCGACAGCGC ::::::::::::::::::: UUCAUCGGCUUCGCUGUCGCU
Optimal Result 40	TCCCCCTTTGCGCTGTCGCTA	2	108-128	AAGCGACAGCGCAAAGGGGGC	GUAGCCGAAGCGACAGCGCAA : :::::::::::::::::: GACCGGCUUCGCUGUCGCGUU
Optimal Result 41	TCCCGCAGGACCACCCCTCGG	2	127-147	GCGAGGGGUGGUCCUGCGGGC	AAGCGACAGCGCAAAGGGGGC ::::::::::::::::::: AUCGCUGUCGCGUUUCCCCCU
Optimal Result 42	TCGCCCGCAGGACCACCCCTG	2	129-149	GAGGGGUGGUCCUGCGGGCGC	GCGAGGGGUGGUCCUGCGGGC ::::::::::::::::::: GGCUCCCCACCAGGACGCCCU
Optimal Result 43	TCCTTCCTCGCGCCCGCACGT	2	138-158	UCCUGCGGGCGCGAGGAAGGA	GAGGGGUGGUCCUGCGGGCGC ::::::::::::::::::: GUCCCCACCAGGACGCCCGCU
Optimal Result 44	TGTGTCCTTCCTCGCGCCCGG	2	142-162	GCGGGCGCGAGGAAGGACACC	UCCUGCGGGCGCGAGGAAGGA : :::::::::::::::::: UGCACGCCCGCGCUCCUUCCU
Optimal Result 45	TGGTGTCCTTCCTCGCGCCCC	2	143-163	CGGGCGCGAGGAAGGACACCC	GCGGGCGCGAGGAAGGACACC ::::::::::::::::::: GGCCCGCGCUCCUUCCUGUGU
Optimal Result 46	TCGGGTGTCCTTCCTCGCCCG	2	145-165	GGCGCGAGGAAGGACACCCGA	CGGGCGCGAGGAAGGACACCC ::::::::::::::::::: CCCCGCGCUCCUUCCUGUGGU
Optimal Result 47	TCCGAAACAGGGTTTTCACCG	2	175-195	GGGUGAAAACCCUGUUUCGGC	GGCGCGAGGAAGGACACCCGA : :::::::::::::::::: GCCCGCUCCUUCCUGUGGGCU
Optimal Result 48	TCCCGCCGAAACAGGGTTCTG	2	179-199	GAAAACCCUGUUUCGGCGGGA	GGGUGAAAACCCUGUUUCGGC ::::::::::::::::::: GCCACUUUUGGGACAAAGCCU
Optimal Result 49	TTCCCGCCGAAACAGGGTCTA	2	180-200	AAAACCCUGUUUCGGCGGGAA	GAAAACCCUGUUUCGGCGGGA : :::::::::::::::::: GUCUUGGGACAAAGCCGCCCU
Optimal Result 50	TAGTAATTCCCGCCGAAACAC	2	186-206	CUGUUUCGGCGGGAAUUACUC	AAAACCCUGUUUCGGCGGGAA : :::::::::::::::::: AUCUGGGACAAAGCCGCCCUU
Optimal Result 51	TGCCCAGCGGCCGACAGGCGA	2	203-223	ACUCCUGUCGGCCGCUGGGCA	CUGUUUCGGCGGGAAUUACUC ::::::::::::::::::: CACAAAGCCGCCCUUAAUGAU
Optimal Result 52	TGAGTGCCCAGCGGCCGACAC	2	207-227	CUGUCGGCCGCUGGGCACUCC	ACUCCUGUCGGCCGCUGGGCA : :::::::::::::::::: AGCGGACAGCCGGCGACCCGU
Optimal Result 53	TTGGGGAGTGCCCAGCGGCCC	2	211-231	CGGCCGCUGGGCACUCCCCAC	CUGUCGGCCGCUGGGCACUCC ::::::::::::::::::: CACAGCCGGCGACCCGUGAGU
Optimal Result 54	TCGGTGGGGAGTGCCCAGCGC	2	214-234	CCGCUGGGCACUCCCCACCGU	CGGCCGCUGGGCACUCCCCAC ::::::::::::::::::: CCCGGCGACCCGUGAGGGGUU
Optimal Result 55	TAAGGACGGTGGGGAGTGCCG	2	219-239	GGGCACUCCCCACCGUCCUUU	CCGCUGGGCACUCCCCACCGU ::::::::::::::::::: CGCGACCCGUGAGGGGUGGCU
Optimal Result 56	TGGCAAAAAAGGACGGTGCGC	2	226-246	CCCCACCGUCCUUUUUUGCCA	GGGCACUCCCCACCGUCCUUU ::::::::::::::::::: GCCGUGAGGGGUGGCAGGAAU
Optimal Result 57	TGGAGCGAACTGGCAAAACAC	2	236-256	CUUUUUUGCCAGUUCGCUCCA	CCCCACCGUCCUUUUUUGCCA : :::::::::::::::::: CGCGUGGCAGGAAAAAACGGU
Optimal Result 58	TGGGATCCCCGGGGAAACCTC	2	255-275	CAGGUUUCCCCGGGGAUCCCU	CUUUUUUGCCAGUUCGCUCCA : :::::::::::::::::: CACAAAACGGUCAAGCGAGGU
Optimal Result 59	TCAGGGATCCCCGGGGAACCG	2	257-277	GGUUUCCCCGGGGAUCCCUGA	CAGGUUUCCCCGGGGAUCCCU ::::::::::::::::::: CUCCAAAGGGGCCCCUAGGGU
Optimal Result 60	TTCAGGGATCCCCGGGGACAG	2	258-278	GUUUCCCCGGGGAUCCCUGAA	GGUUUCCCCGGGGAUCCCUGA : :::::::::::::::::: GCCAAGGGGCCCCUAGGGACU
Optimal Result 61	TAGCGCTTCAGGGATCCCCGC	2	264-284	CCGGGGAUCCCUGAAGCGCUC	GUUUCCCCGGGGAUCCCUGAA : :::::::::::::::::: GACAGGGGCCCCUAGGGACUU
Optimal Result 62	TGAGCGCTTCAGGGATCCCCC	2	265-285	CGGGGAUCCCUGAAGCGCUCC	CCGGGGAUCCCUGAAGCGCUC ::::::::::::::::::: CGCCCCUAGGGACUUCGCGAU
Optimal Result 63	TAGGAGCGCTTCAGGGATCCG	2	267-287	GGGAUCCCUGAAGCGCUCCUC	CGGGGAUCCCUGAAGCGCUCC ::::::::::::::::::: CCCCCUAGGGACUUCGCGAGU
Optimal Result 64	TGGCGGCTCGGAGGAGCGCTA	2	277-297	AAGCGCUCCUCCGAGCCGCCU	GGGAUCCCUGAAGCGCUCCUC ::::::::::::::::::: GCCUAGGGACUUCGCGAGGAU
Optimal Result 65	TAAGGCGGCTCGGAGGAGCGG	2	279-299	GCGCUCCUCCGAGCCGCCUUC	AAGCGCUCCUCCGAGCCGCCU ::::::::::::::::::: AUCGCGAGGAGGCUCGGCGGU
Optimal Result 66	TCCTCGGAACTAAACTCGCGC	2	343-363	CCACGAGUUUAGUUCCGAGGA	GCGCUCCUCCGAGCCGCCUUC ::::::::::::::::::: GGCGAGGAGGCUCGGCGGAAU
Optimal Result 67	TTTGGAACCGCAGTTGGTCCG	2.5	2-22	GGAACCAACUGCGGUUCCAAG	CCACGAGUUUAGUUCCGAGGA : :::::::::::::::::: CGCGCUCAAAUCAAGGCUCCU
Optimal Result 68	TCGGGGCGAGGGTGTTTACCG	2.5	23-43	GGCUAAACACCCUCGCCCCGG	GGAACCAACUGCGGUUCCAAG : :::::::::::::::::. GCCUGGUUGACGCCAAGGUUU
Optimal Result 69	TTCCGGGGCGAGGGTGTTCAC	2.5	25-45	CUAAACACCCUCGCCCCGGAG	GGCUAAACACCCUCGCCCCGG : :::::::::::::::::. GCCAUUUGUGGGAGCGGGGCU
Optimal Result 70	TTTACTTGCTCCGGGGCGCGC	2.5	33-53	CCUCGCCCCGGAGCAAGUAAG	CUAAACACCCUCGCCCCGGAG : :::::::::::::::::. CACUUGUGGGAGCGGGGCCUU
Optimal Result 71	TTACCCGGTGGAAACAACCGT	2.5	81-101	UCAGUUGUUUCCACCGGGUAG	CCUCGCCCCGGAGCAAGUAAG : :::::::::::::::::. CGCGCGGGGCCUCGUUCAUUU
Optimal Result 72	TTACTACCCGGTGGAAACCAG	2.5	84-104	GUUGUUUCCACCGGGUAGUAG	UCAGUUGUUUCCACCGGGUAG : :::::::::::::::::. UGCCAACAAAGGUGGCCCAUU
Optimal Result 73	TGGCTACTACCCGGTGGACAG	2.5	87-107	GUUUCCACCGGGUAGUAGCCG	GUUGUUUCCACCGGGUAGUAG : :::::::::::::::::. GACCAAAGGUGGCCCAUCAUU
Optimal Result 74	TGCTTCGGCTACTACCCGCTC	2.5	92-112	CACCGGGUAGUAGCCGAAGCG	GUUUCCACCGGGUAGUAGCCG : :::::::::::::::::. GACAGGUGGCCCAUCAUCGGU
Optimal Result 75	TTTTGCGCTGTCGCTTCGCCA	2.5	103-123	AGCCGAAGCGACAGCGCAAAG	CACCGGGUAGUAGCCGAAGCG : :::::::::::::::::. CUCGCCCAUCAUCGGCUUCGU
Optimal Result 76	TCCCTTTGCGCTGTCGCTCCC	2.5	106-126	CGAAGCGACAGCGCAAAGGGG	AGCCGAAGCGACAGCGCAAAG : :::::::::::::::::. ACCGCUUCGCUGUCGCGUUUU
Optimal Result 77	TGCCCCCTTTGCGCTGTCCCA	2.5	109-129	AGCGACAGCGCAAAGGGGGCG	CGAAGCGACAGCGCAAAGGGG : :::::::::::::::::. CCCUCGCUGUCGCGUUUCCCU
Optimal Result 78	TCCTCGCCCCCTTTGCGCCGA	2.5	113-133	ACAGCGCAAAGGGGGCGAGGG	AGCGACAGCGCAAAGGGGGCG : :::::::::::::::::. ACCCUGUCGCGUUUCCCCCGU
Optimal Result 79	TGCCCGCAGGACCACCCCCCC	2.5	128-148	CGAGGGGUGGUCCUGCGGGCG	ACAGCGCAAAGGGGGCGAGGG : :::::::::::::::::. AGCCGCGUUUCCCCCGCUCCU
Optimal Result 80	TCTCGCGCCCGCAGGACCCCG	2.5	133-153	GGUGGUCCUGCGGGCGCGAGG	CGAGGGGUGGUCCUGCGGGCG : :::::::::::::::::. CCCCCCCACCAGGACGCCCGU
Optimal Result 81	TTTCCTCGCGCCCGCAGGCCG	2.5	136-156	GGUCCUGCGGGCGCGAGGAAG	GGUGGUCCUGCGGGCGCGAGG : :::::::::::::::::. GCCCCAGGACGCCCGCGCUCU
Optimal Result 82	TTTCGGGTGTCCTTCCTCCCC	2.5	147-167	CGCGAGGAAGGACACCCGAAG	GGUCCUGCGGGCGCGAGGAAG : :::::::::::::::::. GCCGGACGCCCGCGCUCCUUU
Optimal Result 83	TCTTTCTTCGGGTGTCCTCCG	2.5	152-172	GGAAGGACACCCGAAGAAAGG	CGCGAGGAAGGACACCCGAAG : :::::::::::::::::. CCCCUCCUUCCUGUGGGCUUU
Optimal Result 84	TCCGCCGAAACAGGGTTTCCT	2.5	178-198	UGAAAACCCUGUUUCGGCGGG	GGAAGGACACCCGAAGAAAGG : :::::::::::::::::. GCCUCCUGUGGGCUUCUUUCU
Optimal Result 85	TAGGAGTAATTCCCGCCGCAT	2.5	189-109	UUUCGGCGGGAAUUACUCCUG	UGAAAACCCUGUUUCGGCGGG : :::::::::::::::::. UCCUUUGGGACAAAGCCGCCU
Optimal Result 86	TAGCGGCCGACAGGAGTACTA	2.5	199-119	AAUUACUCCUGUCGGCCGCUG	UUUCGGCGGGAAUUACUCCUG : :::::::::::::::::. UACGCCGCCCUUAAUGAGGAU
Optimal Result 87	TCAGCGGCCGACAGGAGTCAA	2.5	200-220	AUUACUCCUGUCGGCCGCUGG	AAUUACUCCUGUCGGCCGCUG : :::::::::::::::::. AUCAUGAGGACAGCCGGCGAU
Optimal Result 88	TGGTGGGGAGTGCCCAGCCGG	2.5	213-233	GCCGCUGGGCACUCCCCACCG	AUUACUCCUGUCGGCCGCUGG : :::::::::::::::::. AACUGAGGACAGCCGGCGACU
Optimal Result 89	TTGGCAAAAAAGGACGGTCGC	2.5	227-247	CCCACCGUCCUUUUUUGCCAG	GCCGCUGGGCACUCCCCACCG : :::::::::::::::::. GGCCGACCCGUGAGGGGUGGU
Optimal Result 90	TGGGGAAACCTGGAGCGACCA	2.5	246-266	AGUUCGCUCCAGGUUUCCCCG	CCCACCGUCCUUUUUUGCCAG : :::::::::::::::::. CGCUGGCAGGAAAAAACGGUU
Optimal Result 91	TCGGGGAAACCTGGAGCGCAG	2.5	247-267	GUUCGCUCCAGGUUUCCCCGG	AGUUCGCUCCAGGUUUCCCCG : :::::::::::::::::. ACCAGCGAGGUCCAAAGGGGU
Optimal Result 92	TTTCAGGGATCCCCGGGGCAT	2.5	259-279	UUUCCCCGGGGAUCCCUGAAG	GUUCGCUCCAGGUUUCCCCGG : :::::::::::::::::. GACGCGAGGUCCAAAGGGGCU
Optimal Result 93	TACCTGACCTCCTGACAACAT	2.5	309-329	UUCUUGUCAGGAGGUCAGGUG	UUUCCCCGGGGAUCCCUGAAG : :::::::::::::::::. UACGGGGCCCCUAGGGACUUU
Optimal Result 94	TTAAACTCGTGGTTCCTGCGC	2.5	334-354	CCACAGGAACCACGAGUUUAG	UUCUUGUCAGGAGGUCAGGUG : :::::::::::::::::. UACAACAGUCCUCCAGUCCAU
Optimal Result 95	TGGAACTAAACTCGTGGTCCG	2.5	339-359	GGAACCACGAGUUUAGUUCCG	CCACAGGAACCACGAGUUUAG : :::::::::::::::::. CGCGUCCUUGGUGCUCAAAUU
Optimal Result 96	TGCAGTTGGTTCCTCGGACCA	2.5	353-14	AGUUCCGAGGAACCAACUGCG	GGAACCACGAGUUUAGUUCCG : :::::::::::::::::. GCCUGGUGCUCAAAUCAAGGU
Optimal Result 97	TCGCAGTTGGTTCCTCGGCAG	2.5	354-15	GUUCCGAGGAACCAACUGCGG	AGUUCCGAGGAACCAACUGCG : :::::::::::::::::. ACCAGGCUCCUUGGUUGACGU
Optimal Result 98	TGCCCTTGGAACCGCAGTCGC	3	6-26	CCAACUGCGGUUCCAAGGGCU	GUUCCGAGGAACCAACUGCGG : :::::::::::::::::. GACGGCUCCUUGGUUGACGCU
Optimal Result 99	TGGTGTTTAGCCCTTGGACCG	3	14-34	GGUUCCAAGGGCUAAACACCC	CCAACUGCGGUUCCAAGGGCU : ::::::::::::::::: CGCUGACGCCAAGGUUCCCGU
Optimal Result 100	TGGGTGTTTAGCCCTTGGCAG	3	15-35	GUUCCAAGGGCUAAACACCCU	GGUUCCAAGGGCUAAACACCC : ::::::::::::::::: GCCAGGUUCCCGAUUUGUGGU
Optimal Result 101	TGCGAGGGTGTTTAGCCCCTC	3	19-39	CAAGGGCUAAACACCCUCGCC	GUUCCAAGGGCUAAACACCCU : ::::::::::::::::: GACGGUUCCCGAUUUGUGGGU
Optimal Result 102	TCTTGCTCCGGGGCGAGGCTC	3	30-50	CACCCUCGCCCCGGAGCAAGU	CAAGGGCUAAACACCCUCGCC : ::::::::::::::::: CUCCCCGAUUUGUGGGAGCGU
Optimal Result 103	TCTCCCGAGAACCGCTTTCTG	3	59-79	GAAAAAGCGGUUCUCGGGAGC	CACCCUCGCCCCGGAGCAAGU : ::::::::::::::::: CUCGGAGCGGGGCCUCGUUCU
Optimal Result 104	TAGCTCCCGAGAACCGCTCTA	3	61-81	AAAAGCGGUUCUCGGGAGCUU	GAAAAAGCGGUUCUCGGGAGC : ::::::::::::::::: GUCUUUCGCCAAGAGCCCUCU
Optimal Result 105	TAAGCTCCCGAGAACCGCCTA	3	62-82	AAAGCGGUUCUCGGGAGCUUC	AAAAGCGGUUCUCGGGAGCUU : ::::::::::::::::: AUCUCGCCAAGAGCCCUCGAU
Optimal Result 106	TCAACTGAAGCTCCCGAGCAG	3	68-88	GUUCUCGGGAGCUUCAGUUGU	AAAGCGGUUCUCGGGAGCUUC : ::::::::::::::::: AUCCGCCAAGAGCCCUCGAAU
Optimal Result 107	TAACAACTGAAGCTCCCGCGT	3	70-90	UCUCGGGAGCUUCAGUUGUUU	GUUCUCGGGAGCUUCAGUUGU : ::::::::::::::::: GACGAGCCCUCGAAGUCAACU
Optimal Result 108	TGCTACTACCCGGTGGAACCT	3	86-106	UGUUUCCACCGGGUAGUAGCC	UCUCGGGAGCUUCAGUUGUUU : ::::::::::::::::: UGCGCCCUCGAAGUCAACAAU
Optimal Result 109	TCTGTCGCTTCGGCTACTCCG	3	97-117	GGUAGUAGCCGAAGCGACAGC	UGUUUCCACCGGGUAGUAGCC : ::::::::::::::::: UCCAAGGUGGCCCAUCAUCGU
Optimal Result 110	TACCACCCCTCGCCCCCTCTC	3	119-139	CAAAGGGGGCGAGGGGUGGUC	GGUAGUAGCCGAAGCGACAGC : ::::::::::::::::: GCCUCAUCGGCUUCGCUGUCU
Optimal Result 111	TGACCACCCCTCGCCCCCCTA	3	120-140	AAAGGGGGCGAGGGGUGGUCC	CAAAGGGGGCGAGGGGUGGUC : ::::::::::::::::: CUCUCCCCCGCUCCCCACCAU
Optimal Result 112	TAACAGGGTTTTCACCCTCCG	3	171-191	GGAAGGGUGAAAACCCUGUUU	AAAGGGGGCGAGGGGUGGUCC : ::::::::::::::::: AUCCCCCCGCUCCCCACCAGU
Optimal Result 113	TAAACAGGGTTTTCACCCCTG	3	172-192	GAAGGGUGAAAACCCUGUUUC	GGAAGGGUGAAAACCCUGUUU : ::::::::::::::::: GCCUCCCACUUUUGGGACAAU
Optimal Result 114	TTTCCCGCCGAAACAGGGCTA	3	181-201	AAACCCUGUUUCGGCGGGAAU	GAAGGGUGAAAACCCUGUUUC : ::::::::::::::::: GUCCCCACUUUUGGGACAAAU
Optimal Result 115	TATTCCCGCCGAAACAGGCTA	3	182-202	AACCCUGUUUCGGCGGGAAUU	AAACCCUGUUUCGGCGGGAAU : ::::::::::::::::: AUCGGGACAAAGCCGCCCUUU
Optimal Result 116	TGTAATTCCCGCCGAAACCGC	3	185-205	CCUGUUUCGGCGGGAAUUACU	AACCCUGUUUCGGCGGGAAUU : ::::::::::::::::: AUCGGACAAAGCCGCCCUUAU
Optimal Result 117	TGGAGTAATTCCCGCCGACAG	3	188-208	GUUUCGGCGGGAAUUACUCCU	CCUGUUUCGGCGGGAAUUACU : ::::::::::::::::: CGCCAAAGCCGCCCUUAAUGU
Optimal Result 118	TCAGGAGTAATTCCCGCCCAT	3	190-210	UUCGGCGGGAAUUACUCCUGU	GUUUCGGCGGGAAUUACUCCU : ::::::::::::::::: GACAGCCGCCCUUAAUGAGGU
Optimal Result 119	TCGGCCGACAGGAGTAATCCG	3	197-217	GGAAUUACUCCUGUCGGCCGC	UUCGGCGGGAAUUACUCCUGU : ::::::::::::::::: UACCCGCCCUUAAUGAGGACU
Optimal Result 120	TCCCAGCGGCCGACAGGACTT	3	202-222	UACUCCUGUCGGCCGCUGGGC	GGAAUUACUCCUGUCGGCCGC : ::::::::::::::::: GCCUAAUGAGGACAGCCGGCU
Optimal Result 121	TGTGCCCAGCGGCCGACACGT	3	205-225	UCCUGUCGGCCGCUGGGCACU	UACUCCUGUCGGCCGCUGGGC : ::::::::::::::::: UUCAGGACAGCCGGCGACCCU
Optimal Result 122	TAGTGCCCAGCGGCCGACCGC	3	206-226	CCUGUCGGCCGCUGGGCACUC	UCCUGUCGGCCGCUGGGCACU : ::::::::::::::::: UGCACAGCCGGCGACCCGUGU
Optimal Result 123	TGGGAGTGCCCAGCGGCCCAG	3	209-229	GUCGGCCGCUGGGCACUCCCC	CCUGUCGGCCGCUGGGCACUC : ::::::::::::::::: CGCCAGCCGGCGACCCGUGAU
Optimal Result 124	TGTGGGGAGTGCCCAGCGCCG	3	212-232	GGCCGCUGGGCACUCCCCACC	GUCGGCCGCUGGGCACUCCCC : ::::::::::::::::: GACCCGGCGACCCGUGAGGGU
Optimal Result 125	TACGGTGGGGAGTGCCCACCC	3	215-235	CGCUGGGCACUCCCCACCGUC	GGCCGCUGGGCACUCCCCACC : ::::::::::::::::: GCCGCGACCCGUGAGGGGUGU
Optimal Result 126	TAAAGGACGGTGGGGAGTCCG	3	220-240	GGCACUCCCCACCGUCCUUUU	CGCUGGGCACUCCCCACCGUC : ::::::::::::::::: CCCACCCGUGAGGGGUGGCAU
Optimal Result 127	TAAAAGGACGGTGGGGAGCGG	3	221-241	GCACUCCCCACCGUCCUUUUU	GGCACUCCCCACCGUCCUUUU : ::::::::::::::::: GCCUGAGGGGUGGCAGGAAAU
Optimal Result 128	TAAAAAGGACGGTGGGGACTC	3	222-242	CACUCCCCACCGUCCUUUUUU	GCACUCCCCACCGUCCUUUUU : ::::::::::::::::: GGCGAGGGGUGGCAGGAAAAU
Optimal Result 129	TGCAAAAAAGGACGGTGGCGT	3	225-245	UCCCCACCGUCCUUUUUUGCC	CACUCCCCACCGUCCUUUUUU : ::::::::::::::::: CUCAGGGGUGGCAGGAAAAAU
Optimal Result 130	TAGCGAACTGGCAAAAAACGT	3	234-254	UCCUUUUUUGCCAGUUCGCUC	UCCCCACCGUCCUUUUUUGCC : ::::::::::::::::: UGCGGUGGCAGGAAAAAACGU
Optimal Result 131	TACCTGGAGCGAACTGGCCAT	3	240-260	UUUGCCAGUUCGCUCCAGGUU	UCCUUUUUUGCCAGUUCGCUC : ::::::::::::::::: UGCAAAAAACGGUCAAGCGAU
Optimal Result 132	TGGAAACCTGGAGCGAACCGC	3	244-264	CCAGUUCGCUCCAGGUUUCCC	UUUGCCAGUUCGCUCCAGGUU : ::::::::::::::::: UACCGGUCAAGCGAGGUCCAU
Optimal Result 133	TTCCCCGGGGAAACCTGGCGG	3	251-271	GCUCCAGGUUUCCCCGGGGAU	CCAGUUCGCUCCAGGUUUCCC : ::::::::::::::::: CGCCAAGCGAGGUCCAAAGGU
Optimal Result 134	TATCCCCGGGGAAACCTGCAC	3	252-272	CUCCAGGUUUCCCCGGGGAUC	GCUCCAGGUUUCCCCGGGGAU : ::::::::::::::::: GGCGGUCCAAAGGGGCCCCUU
Optimal Result 135	TGATCCCCGGGGAAACCTCGT	3	253-273	UCCAGGUUUCCCCGGGGAUCC	CUCCAGGUUUCCCCGGGGAUC : ::::::::::::::::: CACGUCCAAAGGGGCCCCUAU
Optimal Result 136	TGGATCCCCGGGGAAACCCGC	3	254-274	CCAGGUUUCCCCGGGGAUCCC	UCCAGGUUUCCCCGGGGAUCC : ::::::::::::::::: UGCUCCAAAGGGGCCCCUAGU
Optimal Result 137	TCGCTTCAGGGATCCCCGCGC	3	262-282	CCCCGGGGAUCCCUGAAGCGC	CCAGGUUUCCCCGGGGAUCCC : ::::::::::::::::: CGCCCAAAGGGGCCCCUAGGU
Optimal Result 138	TGCGCTTCAGGGATCCCCCGC	3	263-283	CCCGGGGAUCCCUGAAGCGCU	CCCCGGGGAUCCCUGAAGCGC : ::::::::::::::::: CGCGCCCCUAGGGACUUCGCU
Optimal Result 139	TCTCGGAGGAGCGCTTCACGC	3	272-292	CCCUGAAGCGCUCCUCCGAGC	CCCGGGGAUCCCUGAAGCGCU : ::::::::::::::::: CGCCCCCUAGGGACUUCGCGU
Optimal Result 140	TGCTCGGAGGAGCGCTTCCGC	3	273-293	CCUGAAGCGCUCCUCCGAGCC	CCCUGAAGCGCUCCUCCGAGC : ::::::::::::::::: CGCACUUCGCGAGGAGGCUCU
Optimal Result 141	TGCGGCTCGGAGGAGCGCCTG	3	276-296	GAAGCGCUCCUCCGAGCCGCC	CCUGAAGCGCUCCUCCGAGCC : ::::::::::::::::: CGCCUUCGCGAGGAGGCUCGU
Optimal Result 142	TAGGCGGCTCGGAGGAGCCCA	3	278-298	AGCGCUCCUCCGAGCCGCCUU	GAAGCGCUCCUCCGAGCCGCC : ::::::::::::::::: GUCCGCGAGGAGGCUCGGCGU
Optimal Result 143	TGAAGGCGGCTCGGAGGACCC	3	280-300	CGCUCCUCCGAGCCGCCUUCU	AGCGCUCCUCCGAGCCGCCUU : ::::::::::::::::: ACCCGAGGAGGCUCGGCGGAU
Optimal Result 144	TAGAAGGCGGCTCGGAGGCGG	3	281-301	GCUCCUCCGAGCCGCCUUCUU	CGCUCCUCCGAGCCGCCUUCU : ::::::::::::::::: CCCAGGAGGCUCGGCGGAAGU
Optimal Result 145	TACCTCCTGACAAGAAAACAT	3	304-324	UUCUUUUCUUGUCAGGAGGUC	GCUCCUCCGAGCCGCCUUCUU : ::::::::::::::::: GGCGGAGGCUCGGCGGAAGAU
Optimal Result 146	TGTTCACACCTGACCTCCCGT	3	315-335	UCAGGAGGUCAGGUGUGAACC	UUCUUUUCUUGUCAGGAGGUC : ::::::::::::::::: UACAAAAGAACAGUCCUCCAU
Optimal Result 147	TCTAAACTCGTGGTTCCTCTC	3	335-355	CACAGGAACCACGAGUUUAGU	UCAGGAGGUCAGGUGUGAACC : ::::::::::::::::: UGCCCUCCAGUCCACACUUGU
Optimal Result 148	TACCGCAGTTGGTTCCTCCGT	3	356-17	UCCGAGGAACCAACUGCGGUU	CACAGGAACCACGAGUUUAGU : ::::::::::::::::: CUCUCCUUGGUGCUCAAAUCU
Optimal Result 149	TGAACCGCAGTTGGTTCCCCC	3	358-19	CGAGGAACCAACUGCGGUUCC	UCCGAGGAACCAACUGCGGUU : ::::::::::::::::: UGCCUCCUUGGUUGACGCCAU
*in (-) polarity
