# Supplementary material for: Artificial microRNAs and synthetic trans‐acting small interfering RNAs interfere with viroid infection
Source: Mol Plant Pathol. 2017 Mar 9;18(5):746–53. doi: 10.1111/mpp.12529 (PMC6638287; doi:10.1111/mpp.12529)
Supplement: Supplementary file 8 — Table S3 Summary of P‐SAMS optimal results for artificial microRNAs (amiRNAs) targeting β‐glucuronidase (GUS). [file MPP-18-746-s008.xlsx]

## Sheet: Sheet1
Table S3: Summary of P-SAMS optimal results for amiRNAs targeting GUS
amiRNA name	amiRNA sequence	Score	Target site coordinates	Target site sequence	Base pairing
Optimal Result 1	TTTCACGGGTTGGGGTTTCTT	1	13-33	UAGAAACCCCAACCCGUGAAA	UAGAAACCCCAACCCGUGAAA :::::::::::::::::::: UUCUUUGGGGUUGGGCACUUU
Optimal Result 2	TGTAACGCGCTTTCCCACCAT	1	98-118	UUGGUGGGAAAGCGCGUUACA	UUGGUGGGAAAGCGCGUUACA :::::::::::::::::::: UACCACCCUUUCGCGCAAUGU
Optimal Result 3	TTGTAACGCGCTTTCCCACCT	1	99-119	UGGUGGGAAAGCGCGUUACAA	UGGUGGGAAAGCGCGUUACAA :::::::::::::::::::: UCCACCCUUUCGCGCAAUGUU
Optimal Result 4	TGCCCGGCTTTCTTGTAACGG	1	111-131	GCGUUACAAGAAAGCCGGGCA	GCGUUACAAGAAAGCCGGGCA :::::::::::::::::::: GGCAAUGUUCUUUCGGCCCGU
Optimal Result 5	TGCCTGGCACAGCAATTGCCG	1	127-147	GGGCAAUUGCUGUGCCAGGCA	GGGCAAUUGCUGUGCCAGGCA :::::::::::::::::::: GCCGUUAACGACACGGUCCGU
Optimal Result 6	TACGCTGGCCTGCCCAACCTA	1	229-249	AAGGUUGGGCAGGCCAGCGUA	AAGGUUGGGCAGGCCAGCGUA :::::::::::::::::::: AUCCAACCCGUCCGGUCGCAU
Optimal Result 7	TCGAAACGCAGCACGATACGG	1	245-265	GCGUAUCGUGCUGCGUUUCGA	GCGUAUCGUGCUGCGUUUCGA :::::::::::::::::::: GGCAUAGCACGACGCAAAGCU
Optimal Result 8	TGAGTGACCGCATCGAAACGG	1	257-277	GCGUUUCGAUGCGGUCACUCA	GCGUUUCGAUGCGGUCACUCA :::::::::::::::::::: GGCAAAGCUACGCCAGUGAGU
Optimal Result 9	TGCCGTAATGAGTGACCGCAA	1	265-285	AUGCGGUCACUCAUUACGGCA	AUGCGGUCACUCAUUACGGCA :::::::::::::::::::: AACGCCAGUGAGUAAUGCCGU
Optimal Result 10	TATTGACCCACACTTTGCCGA	1	280-300	ACGGCAAAGUGUGGGUCAAUA	ACGGCAAAGUGUGGGUCAAUA :::::::::::::::::::: AGCCGUUUCACACCCAGUUAU
Optimal Result 11	TTATTGACCCACACTTTGCCC	1	281-301	CGGCAAAGUGUGGGUCAAUAA	CGGCAAAGUGUGGGUCAAUAA :::::::::::::::::::: CCCGUUUCACACCCAGUUAUU
Optimal Result 12	TCAAATGGCGTATAGCCGCCG	1	323-343	GGGCGGCUAUACGCCAUUUGA	GGGCGGCUAUACGCCAUUUGA :::::::::::::::::::: GCCGCCGAUAUGCGGUAAACU
Optimal Result 13	TGATACGTACACTTTTCCCGC	1	370-390	CCGGGAAAAGUGUACGUAUCA	CCGGGAAAAGUGUACGUAUCA :::::::::::::::::::: CGCCCUUUUCACAUGCAUAGU
Optimal Result 14	TCCCGGCGGGATAGTCTGCCT	1	417-437	UGGCAGACUAUCCCGCCGGGA	UGGCAGACUAUCCCGCCGGGA :::::::::::::::::::: UCCGUCUGAUAGGGCGGCCCU
Optimal Result 15	TTACGCTGCGATGGATTCCGC	1	502-522	CCGGAAUCCAUCGCAGCGUAA	CCGGAAUCCAUCGCAGCGUAA :::::::::::::::::::: CGCCUUAGGUAGCGUCGCAUU
Optimal Result 16	TCACCACGGTGATATCGTCCT	1	550-570	UGGACGAUAUCACCGUGGUGA	UGGACGAUAUCACCGUGGUGA :::::::::::::::::::: UCCUGCUAUAGUGGCACCACU
Optimal Result 17	TCAACAGACGCGTGGTTACAC	1	587-607	CUGUAACCACGCGUCUGUUGA	CUGUAACCACGCGUCUGUUGA :::::::::::::::::::: CACAUUGGUGCGCAGACAACU
Optimal Result 18	TGCAACCACCTGTTGATCCGG	1	654-674	GCGGAUCAACAGGUGGUUGCA	GCGGAUCAACAGGUGGUUGCA ::::::::::::::::::: GGCCUAGUUGUCCACCAACGU
Optimal Result 19	TAACCTTCACCCGGTTGCCAC	1	722-742	CUGGCAACCGGGUGAAGGUUA	CUGGCAACCGGGUGAAGGUUA :::::::::::::::::::: CACCGUUGGCCCACUUCCAAU
Optimal Result 20	TGGCTGTGACGCACAGTTCAA	1	748-768	AUGAACUGUGCGUCACAGCCA	AUGAACUGUGCGUCACAGCCA :::::::::::::::::::: AACUUGACACGCAGUGUCGGU
Optimal Result 21	TCTTCATGACGACCAAAGCCT	1	872-892	UGGCUUUGGUCGUCAUGAAGA	UGGCUUUGGUCGUCAUGAAGA :::::::::::::::::::: UCCGAAACCAGCAGUACUUCU
Optimal Result 22	TGCCACGTAAGTCCGCATCTA	1	889-909	AAGAUGCGGACUUACGUGGCA	AAGAUGCGGACUUACGUGGCA :::::::::::::::::::: AUCUACGCCUGAAUGCACCGU
Optimal Result 23	TCAGCACGTTATCGAATCCTA	1	910-930	AAGGAUUCGAUAACGUGCUGA	AAGGAUUCGAUAACGUGCUGA :::::::::::::::::::: AUCCUAAGCUAUUGCACGACU
Optimal Result 24	TGCGTGGTCGTGCACCATCAC	1	927-947	CUGAUGGUGCACGACCACGCA	CUGAUGGUGCACGACCACGCA :::::::::::::::::::: CACUACCACGUGCUGGUGCGU
Optimal Result 25	TTAATGCGTGGTCGTGCACCT	1	931-951	UGGUGCACGACCACGCAUUAA	UGGUGCACGACCACGCAUUAA :::::::::::::::::::: UCCACGUGCUGGUGCGUAAUU
Optimal Result 26	TTCATCTGCCCAGTCGAGCAA	1	1008-1028	AUGCUCGACUGGGCAGAUGAA	AUGCUCGACUGGGCAGAUGAA :::::::::::::::::::: AACGAGCUGACCCGUCUACUU
Optimal Result 27	TGTTGCCCGCTTCGAAACCAT	1	1087-1107	UUGGUUUCGAAGCGGGCAACA	UUGGUUUCGAAGCGGGCAACA :::::::::::::::::::: UACCAAAGCUUCGCCCGUUGU
Optimal Result 28	TTCTTTCGGCTTGTTGCCCGG	1	1098-1118	GCGGGCAACAAGCCGAAAGAA	GCGGGCAACAAGCCGAAAGAA :::::::::::::::::::: GGCCCGUUGUUCGGCUUUCUU
Optimal Result 29	TAATCGCCTGTAAGTGCGCTA	1	1156-1176	AAGCGCACUUACAGGCGAUUA	AAGCGCACUUACAGGCGAUUA :::::::::::::::::::: AUCGCGUGAAUGUCCGCUAAU
Optimal Result 30	TTTAATCGCCTGTAAGTGCGG	1	1158-1178	GCGCACUUACAGGCGAUUAAA	GCGCACUUACAGGCGAUUAAA :::::::::::::::::::: GGCGUGAAUGUCCGCUAAUUU
Optimal Result 31	TCCGGTTCGTTGGCAATACTG	1	1223-1243	GAGUAUUGCCAACGAACCGGA	GAGUAUUGCCAACGAACCGGA :::::::::::::::::::: GUCAUAACGGUUGCUUGGCCU
Optimal Result 32	TTTACGCGTTGCTTCCGCCAC	1	1281-1301	CUGGCGGAAGCAACGCGUAAA	CUGGCGGAAGCAACGCGUAAA :::::::::::::::::::: CACCGCCUUCGUUGCGCAUUU
Optimal Result 33	TACATTGACGCAGGTGATCGC	1	1317-1337	CCGAUCACCUGCGUCAAUGUA	CCGAUCACCUGCGUCAAUGUA :::::::::::::::::::: CGCUAGUGGACGCAGUUACAU
Optimal Result 34	TGGTATCGGTGTGAGCGTCGG	1	1345-1365	GCGACGCUCACACCGAUACCA	GCGACGCUCACACCGAUACCA :::::::::::::::::::: GGCUGCGAGUGUGGCUAUGGU
Optimal Result 35	TCGCCGCTTTGGACATACCAA	1	1409-1429	AUGGUAUGUCCAAAGCGGCGA	AUGGUAUGUCCAAAGCGGCGA :::::::::::::::::::: AACCAUACAGGUUUCGCCGCU
Optimal Result 36	TCTGCCGTTTCCAAATCGCCC	1	1424-1444	CGGCGAUUUGGAAACGGCAGA	CGGCGAUUUGGAAACGGCAGA :::::::::::::::::::: CCCGCUAAACCUUUGCCGUCU
Optimal Result 37	TCTCTGCCGTTTCCAAATCGG	1	1426-1446	GCGAUUUGGAAACGGCAGAGA	GCGAUUUGGAAACGGCAGAGA :::::::::::::::::::: GGCUAAACCUUUGCCGUCUCU
Optimal Result 38	TGAGTGCAGCCCGGCTAACGA	1	1524-1544	ACGUUAGCCGGGCUGCACUCA	ACGUUAGCCGGGCUGCACUCA :::::::::::::::::::: AGCAAUCGGCCCGACGUGAGU
Optimal Result 39	TGTACATTGAGTGCAGCCCGC	1	1531-1551	CCGGGCUGCACUCAAUGUACA	CCGGGCUGCACUCAAUGUACA :::::::::::::::::::: CGCCCGACGUGAGUUACAUGU
Optimal Result 40	TGTTCACCGACGACGGCGCTC	1	1619-1639	CAGCGCCGUCGUCGGUGAACA	CAGCGCCGUCGUCGGUGAACA :::::::::::::::::::: CUCGCGGCAGCAGCCACUUGU
Optimal Result 41	TACGGGTTGGGGTTTCTACAC	1.5	10-30	CUGUAGAAACCCCAACCCGUG	CUGUAGAAACCCCAACCCGUG ::::::::::::::::::: CACAUCUUUGGGGUUGGGCAU
Optimal Result 42	TGATCCAGACTGAATGCCCAG	1.5	53-73	GUGGGCAUUCAGUCUGGAUCG	GUGGGCAUUCAGUCUGGAUCG :::::::::::::::::::. GACCCGUAAGUCAGACCUAGU
Optimal Result 43	TGCGATCCAGACTGAATGCCG	1.5	55-75	GGGCAUUCAGUCUGGAUCGCG	GGGCAUUCAGUCUGGAUCGCG :::::::::::::::::::. GCCGUAAGUCAGACCUAGCGU
Optimal Result 44	TTGGCCTGCCCAACCTTTCGC	1.5	225-245	CCGAAAGGUUGGGCAGGCCAG	CCGAAAGGUUGGGCAGGCCAG :::::::::::::::::::. CGCUUUCCAACCCGUCCGGUU
Optimal Result 45	TACGATACGCTGGCCTGCCCT	1.5	234-254	UGGGCAGGCCAGCGUAUCGUG	UGGGCAGGCCAGCGUAUCGUG :::::::::::::::::::. UCCCGUCCGGUCGCAUAGCAU
Optimal Result 46	TCGCATCGAAACGCAGCACGT	1.5	250-270	UCGUGCUGCGUUUCGAUGCGG	UCGUGCUGCGUUUCGAUGCGG :::::::::::::::::::. UGCACGACGCAAAGCUACGCU
Optimal Result 47	TTTTGCCGTAATGAGTGACCC	1.5	268-288	CGGUCACUCAUUACGGCAAAG	CGGUCACUCAUUACGGCAAAG :::::::::::::::::::. CCCAGUGAGUAAUGCCGUUUU
Optimal Result 48	TACTTCCTGATTATTGACCCT	1.5	291-311	UGGGUCAAUAAUCAGGAAGUG	UGGGUCAAUAAUCAGGAAGUG :::::::::::::::::::. UCCCAGUUAUUAGUCCUUCAU
Optimal Result 49	TGCCCTGATGCTCCATCACTA	1.5	307-327	AAGUGAUGGAGCAUCAGGGCG	AAGUGAUGGAGCAUCAGGGCG :::::::::::::::::::. AUCACUACCUCGUAGUCCCGU
Optimal Result 50	TGTATAGCCGCCCTGATGCTG	1.5	315-335	GAGCAUCAGGGCGGCUAUACG	GAGCAUCAGGGCGGCUAUACG :::::::::::::::::::. GUCGUAGUCCCGCCGAUAUGU
Optimal Result 51	TAAATGGCGTATAGCCGCCCA	1.5	322-342	AGGGCGGCUAUACGCCAUUUG	AGGGCGGCUAUACGCCAUUUG :::::::::::::::::::. ACCCGCCGAUAUGCGGUAAAU
Optimal Result 52	TTTCAAATGGCGTATAGCCGG	1.5	325-345	GCGGCUAUACGCCAUUUGAAG	GCGGCUAUACGCCAUUUGAAG :::::::::::::::::::. GGCCGAUAUGCGGUAAACUUU
Optimal Result 53	TATACGGCGTGACATCGGCTA	1.5	343-363	AAGCCGAUGUCACGCCGUAUG	AAGCCGAUGUCACGCCGUAUG :::::::::::::::::::. AUCGGCUACAGUGCGGCAUAU
Optimal Result 54	TAATAACATACGGCGTGACAA	1.5	349-369	AUGUCACGCCGUAUGUUAUUG	AUGUCACGCCGUAUGUUAUUG :::::::::::::::::::. AACAGUGCGGCAUACAAUAAU
Optimal Result 55	TACTTTTCCCGGCAATAACAA	1.5	361-381	AUGUUAUUGCCGGGAAAAGUG	AUGUUAUUGCCGGGAAAAGUG :::::::::::::::::::. AACAAUAACGGCCCUUUUCAU
Optimal Result 56	TAAACGGTGATACGTACACTA	1.5	377-397	AAGUGUACGUAUCACCGUUUG	AAGUGUACGUAUCACCGUUUG :::::::::::::::::::. AUCACAUGCAUAGUGGCAAAU
Optimal Result 57	TACAAACGGTGATACGTACAG	1.5	379-399	GUGUACGUAUCACCGUUUGUG	GUGUACGUAUCACCGUUUGUG :::::::::::::::::::. GACAUGCAUAGUGGCAAACAU
Optimal Result 58	TGGGATAGTCTGCCAGTTCAC	1.5	411-431	CUGAACUGGCAGACUAUCCCG	CUGAACUGGCAGACUAUCCCG :::::::::::::::::::. CACUUGACCGUCUGAUAGGGU
Optimal Result 59	TCCGGCGGGATAGTCTGCCAC	1.5	416-436	CUGGCAGACUAUCCCGCCGGG	CUGGCAGACUAUCCCGCCGGG :::::::::::::::::::. CACCGUCUGAUAGGGCGGCCU
Optimal Result 60	TATTCCCGGCGGGATAGTCTC	1.5	420-440	CAGACUAUCCCGCCGGGAAUG	CAGACUAUCCCGCCGGGAAUG :::::::::::::::::::. CUCUGAUAGGGCGGCCCUUAU
Optimal Result 61	TTTGCGCGACATGCGTCACCT	1.5	565-585	UGGUGACGCAUGUCGCGCAAG	UGGUGACGCAUGUCGCGCAAG :::::::::::::::::::. UCCACUGCGUACAGCGCGUUU
Optimal Result 62	TGTGGTTACAGTCTTGCGCGT	1.5	577-597	UCGCGCAAGACUGUAACCACG	UCGCGCAAGACUGUAACCACG :::::::::::::::::::. UGCGCGUUCUGACAUUGGUGU
Optimal Result 63	TGCGTGGTTACAGTCTTGCGG	1.5	579-599	GCGCAAGACUGUAACCACGCG	GCGCAAGACUGUAACCACGCG :::::::::::::::::::. GGCGUUCUGACAUUGGUGCGU
Optimal Result 64	TAGACGCGTGGTTACAGTCTA	1.5	583-603	AAGACUGUAACCACGCGUCUG	AAGACUGUAACCACGCGUCUG :::::::::::::::::::. AUCUGACAUUGGUGCGCAGAU
Optimal Result 65	TACCTGCCAGTCAACAGACGG	1.5	597-617	GCGUCUGUUGACUGGCAGGUG	GCGUCUGUUGACUGGCAGGUG :::::::::::::::::::. GGCAGACAACUGACCGUCCAU
Optimal Result 66	TCATTGGCCACCACCTGCCAC	1.5	608-62	CUGGCAGGUGGUGGCCAAUGG	CUGGCAGGUGGUGGCCAAUGG :::::::::::::::::::. CACCGUCCACCACCGGUUACU
Optimal Result 67	TACGCAGTTCAACGCTGACAA	1.5	631-651	AUGUCAGCGUUGAACUGCGUG	AUGUCAGCGUUGAACUGCGUG :::::::::::::::::::. AACAGUCGCAACUUGACGCAU
Optimal Result 68	TCGCATCACGCAGTTCAACGG	1.5	637-657	GCGUUGAACUGCGUGAUGCGG	GCGUUGAACUGCGUGAUGCGG :::::::::::::::::::. GGCAACUUGACGCACUACGCU
Optimal Result 69	TGAAGCGGGTAGATATCACAG	1.5	782-802	GUGUGAUAUCUACCCGCUUCG	GUGUGAUAUCUACCCGCUUCG :::::::::::::::::::. GACACUAUAGAUGGGCGAAGU
Optimal Result 70	TGCGAAGCGGGTAGATATCAG	1.5	784-804	GUGAUAUCUACCCGCUUCGCG	GUGAUAUCUACCCGCUUCGCG :::::::::::::::::::. GACUAUAGAUGGGCGAAGCGU
Optimal Result 71	TCGGATGCCGACGCGAAGCGC	1.5	795-815	CCGCUUCGCGUCGGCAUCCGG	CCGCUUCGCGUCGGCAUCCGG :::::::::::::::::::. CGCGAAGCGCAGCCGUAGGCU
Optimal Result 72	TCACTGACCGGATGCCGACGG	1.5	802-822	GCGUCGGCAUCCGGUCAGUGG	GCGUCGGCAUCCGGUCAGUGG :::::::::::::::::::. GGCAGCCGUAGGCCAGUCACU
Optimal Result 73	TAGGAACTGTTCGCCCTTCAG	1.5	825-845	GUGAAGGGCGAACAGUUCCUG	GUGAAGGGCGAACAGUUCCUG :::::::::::::::::::. GACUUCCCGCUUGUCAAGGAU
Optimal Result 74	TTTCATGACGACCAAAGCCAC	1.5	871-891	CUGGCUUUGGUCGUCAUGAAG	CUGGCUUUGGUCGUCAUGAAG :::::::::::::::::::. CACCGAAACCAGCAGUACUUU
Optimal Result 75	TACGTAAGTCCGCATCTTCAA	1.5	886-906	AUGAAGAUGCGGACUUACGUG	AUGAAGAUGCGGACUUACGUG :::::::::::::::::::. AACUUCUACGCCUGAAUGCAU
Optimal Result 76	TATTAATGCGTGGTCGTGCAG	1.5	933-953	GUGCACGACCACGCAUUAAUG	GUGCACGACCACGCAUUAAUG :::::::::::::::::::. GACGUGCUGGUGCGUAAUUAU
Optimal Result 77	TCCAGTCGAGCATCTCTTCAC	1.5	1000-1020	CUGAAGAGAUGCUCGACUGGG	CUGAAGAGAUGCUCGACUGGG :::::::::::::::::::. CACUUCUCUACGAGCUGACCU
Optimal Result 78	TATGTTCATCTGCCCAGTCGT	1.5	1012-1032	UCGACUGGGCAGAUGAACAUG	UCGACUGGGCAGAUGAACAUG :::::::::::::::::::. UGCUGACCCGUCUACUUGUAU
Optimal Result 79	TCCCGTTGACTGCCTCTTCGG	1.5	1126-1146	GCGAAGAGGCAGUCAACGGGG	GCGAAGAGGCAGUCAACGGGG :::::::::::::::::::. GGCUUCUCCGUCAGUUGCCCU
Optimal Result 80	TGCCTGTAAGTGCGCTTGCTC	1.5	1152-1172	CAGCAAGCGCACUUACAGGCG	CAGCAAGCGCACUUACAGGCG :::::::::::::::::::. CUCGUUCGCGUGAAUGUCCGU
Optimal Result 81	TGGTTCGTTGGCAATACTCCT	1.5	1221-1241	UGGAGUAUUGCCAACGAACCG	UGGAGUAUUGCCAACGAACCG :::::::::::::::::::. UCCUCAUAACGGUUGCUUGGU
Optimal Result 82	TACCTTGCGGACGGGTATCCC	1.5	1240-1260	CGGAUACCCGUCCGCAAGGUG	CGGAUACCCGUCCGCAAGGUG :::::::::::::::::::. CCCUAUGGGCAGGCGUUCCAU
Optimal Result 83	TAGTGGCGCGAAATATTCCCC	1.5	1263-1283	CGGGAAUAUUUCGCGCCACUG	CGGGAAUAUUUCGCGCCACUG :::::::::::::::::::. CCCCUUAUAAAGCGCGGUGAU
Optimal Result 84	TGTCGGGTCGAGTTTACGCGA	1.5	1293-1313	ACGCGUAAACUCGACCCGACG	ACGCGUAAACUCGACCCGACG :::::::::::::::::::. AGCGCAUUUGAGCUGGGCUGU
Optimal Result 85	TGCGTCGGGTCGAGTTTACGG	1.5	1295-1315	GCGUAAACUCGACCCGACGCG	GCGUAAACUCGACCCGACGCG :::::::::::::::::::. GGCAUUUGAGCUGGGCUGCGU
Optimal Result 86	TCGTAATAACGGTTCAGGCAG	1.5	1388-1408	GUGCCUGAACCGUUAUUACGG	GUGCCUGAACCGUUAUUACGG :::::::::::::::::::. GACGGACUUGGCAAUAAUGCU
Optimal Result 87	TCGCTTTGGACATACCATCCC	1.5	1406-1426	CGGAUGGUAUGUCCAAAGCGG	CGGAUGGUAUGUCCAAAGCGG :::::::::::::::::::. CCCUACCAUACAGGUUUCGCU
Optimal Result 88	TCAAATCGCCGCTTTGGACAA	1.5	1414-1434	AUGUCCAAAGCGGCGAUUUGG	AUGUCCAAAGCGGCGAUUUGG :::::::::::::::::::. AACAGGUUUCGCCGCUAAACU
Optimal Result 89	TCTGCCAGGCCAGAAGTTCTA	1.5	1459-1479	AAGAACUUCUGGCCUGGCAGG	AAGAACUUCUGGCCUGGCAGG :::::::::::::::::::. AUCUUGAAGACCGGACCGUCU
Optimal Result 90	TGGCTGATGCAGTTTCTCCTC	1.5	1476-1496	CAGGAGAAACUGCAUCAGCCG	CAGGAGAAACUGCAUCAGCCG :::::::::::::::::::. CUCCUCUUUGACGUAGUCGGU
Optimal Result 91	TGGCTAACGTATCCACGCCGA	1.5	1513-1533	ACGGCGUGGAUACGUUAGCCG	ACGGCGUGGAUACGUUAGCCG :::::::::::::::::::. AGCCGCACCUAUGCAAUCGGU
Optimal Result 92	TCGGCTAACGTATCCACGCCC	1.5	1514-1534	CGGCGUGGAUACGUUAGCCGG	CGGCGUGGAUACGUUAGCCGG :::::::::::::::::::. CCCGCACCUAUGCAAUCGGCU
Optimal Result 93	TAGCCCGGCTAACGTATCCAG	1.5	1518-1538	GUGGAUACGUUAGCCGGGCUG	GUGGAUACGUUAGCCGGGCUG :::::::::::::::::::. GACCUAUGCAAUCGGCCCGAU
Optimal Result 94	TAGCCATGCACACTGATACTG	1.5	1569-1589	GAGUAUCAGUGUGCAUGGCUG	GAGUAUCAGUGUGCAUGGCUG :::::::::::::::::::. GUCAUAGUCACACGUACCGAU
Optimal Result 95	TGGTGATACATATCCAGCCAA	1.5	1583-1603	AUGGCUGGAUAUGUAUCACCG	AUGGCUGGAUAUGUAUCACCG :::::::::::::::::::. AACCGACCUAUACAUAGUGGU
Optimal Result 96	TTTGCGAGGTCGCAAAATCGC	1.5	1654-1674	CCGAUUUUGCGACCUCGCAAG	CCGAUUUUGCGACCUCGCAAG :::::::::::::::::::. CGCUAAAACGCUGGAGCGUUU
Optimal Result 97	TCGCCAACGCGCAATATGCCA	1.5	1673-1693	AGGCAUAUUGCGCGUUGGCGG	AGGCAUAUUGCGCGUUGGCGG :::::::::::::::::::. ACCGUAUAACGCGCAACCGCU
Optimal Result 98	TTTGTTACCGCCAACGCGCAT	1.5	1680-1700	UUGCGCGUUGGCGGUAACAAG	UUGCGCGUUGGCGGUAACAAG :::::::::::::::::::. UACGCGCAACCGCCAUUGUUU
Optimal Result 99	TAGAAAAGCCGCCGACTTCGC	1.5	1728-1748	CCGAAGUCGGCGGCUUUUCUG	CCGAAGUCGGCGGCUUUUCUG :::::::::::::::::::. CGCUUCAGCCGCCGAAAAGAU
Optimal Result 100	TCGAAGTTCATGCCAGTCCAC	1.5	1760-1780	CUGGACUGGCAUGAACUUCGG	CUGGACUGGCAUGAACUUCGG :::::::::::::::::::. CACCUGACCGUACUUGAAGCU
Optimal Result 101	TCCTGCTGCGGTTTTTCACCC	1.5	1778-1798	CGGUGAAAAACCGCAGCAGGG	CGGUGAAAAACCGCAGCAGGG :::::::::::::::::::. CCCACUUUUUGGCGUCGUCCU
Optimal Result 102	TGGTTTCTACAGGACGGACCT	2	1-21	UGGUCCGUCCUGUAGAAACCC	UGGUCCGUCCUGUAGAAACCC ::::::::::::::::::: UCCAGGCAGGACAUCUUUGGU
Optimal Result 103	TTTGGGGTTTCTACAGGACGC	2	5-25	CCGUCCUGUAGAAACCCCAAC	CCGUCCUGUAGAAACCCCAAC ::::::::::::::::::: CGCAGGACAUCUUUGGGGUUU
Optimal Result 104	TCACGGGTTGGGGTTTCTCCT	2	11-31	UGUAGAAACCCCAACCCGUGA	UGUAGAAACCCCAACCCGUGA : :::::::::::::::::: UCCUCUUUGGGGUUGGGCACU
Optimal Result 105	TGATTTCACGGGTTGGGGCTA	2	16-36	AAACCCCAACCCGUGAAAUCA	AAACCCCAACCCGUGAAAUCA : :::::::::::::::::: AUCGGGGUUGGGCACUUUAGU
Optimal Result 106	TGCCCACAGGCCGTCGAGCTA	2	39-59	AAACUCGACGGCCUGUGGGCA	AAACUCGACGGCCUGUGGGCA : :::::::::::::::::: AUCGAGCUGCCGGACACCCGU
Optimal Result 107	TACTGAATGCCCACAGGCCGA	2	46-66	ACGGCCUGUGGGCAUUCAGUC	ACGGCCUGUGGGCAUUCAGUC ::::::::::::::::::: AGCCGGACACCCGUAAGUCAU
Optimal Result 108	TTCCAGACTGAATGCCCACAC	2	51-71	CUGUGGGCAUUCAGUCUGGAU	CUGUGGGCAUUCAGUCUGGAU ::::::::::::::::::: CACACCCGUAAGUCAGACCUU
Optimal Result 109	TCGCGATCCAGACTGAATCCG	2	56-76	GGCAUUCAGUCUGGAUCGCGA	GGCAUUCAGUCUGGAUCGCGA : :::::::::::::::::: GCCUAAGUCAGACCUAGCGCU
Optimal Result 110	TTCGCGATCCAGACTGAACGG	2	57-77	GCAUUCAGUCUGGAUCGCGAA	GCAUUCAGUCUGGAUCGCGAA : :::::::::::::::::: GGCAAGUCAGACCUAGCGCUU
Optimal Result 111	TACGCGCTTTCCCACCAACGG	2	95-115	GCGUUGGUGGGAAAGCGCGUU	GCGUUGGUGGGAAAGCGCGUU ::::::::::::::::::: GGCAACCACCCUUUCGCGCAU
Optimal Result 112	TGCACAGCAATTGCCCGGCTA	2	122-142	AAGCCGGGCAAUUGCUGUGCC	AAGCCGGGCAAUUGCUGUGCC ::::::::::::::::::: AUCGGCCCGUUAACGACACGU
Optimal Result 113	TGGCACAGCAATTGCCCGCCA	2	123-143	AGCCGGGCAAUUGCUGUGCCA	AGCCGGGCAAUUGCUGUGCCA : :::::::::::::::::: ACCGCCCGUUAACGACACGGU
Optimal Result 114	TCCTGGCACAGCAATTGCCCC	2	126-146	CGGGCAAUUGCUGUGCCAGGC	CGGGCAAUUGCUGUGCCAGGC ::::::::::::::::::: CCCCGUUAACGACACGGUCCU
Optimal Result 115	TCGTTAAAACTGCCTGGCCCT	2	137-157	UGUGCCAGGCAGUUUUAACGA	UGUGCCAGGCAGUUUUAACGA : :::::::::::::::::: UCCCGGUCCGUCAAAAUUGCU
Optimal Result 116	TTCGTTAAAACTGCCTGGCAG	2	138-158	GUGCCAGGCAGUUUUAACGAU	GUGCCAGGCAGUUUUAACGAU ::::::::::::::::::: GACGGUCCGUCAAAAUUGCUU
Optimal Result 117	TGATCGTTAAAACTGCCTCGG	2	140-160	GCCAGGCAGUUUUAACGAUCA	GCCAGGCAGUUUUAACGAUCA : :::::::::::::::::: GGCUCCGUCAAAAUUGCUAGU
Optimal Result 118	TCGAACTGATCGTTAAAACTC	2	146-166	CAGUUUUAACGAUCAGUUCGC	CAGUUUUAACGAUCAGUUCGC ::::::::::::::::::: CUCAAAAUUGCUAGUCAAGCU
Optimal Result 119	TCGGCGAACTGATCGTTACAT	2	149-169	UUUUAACGAUCAGUUCGCCGA	UUUUAACGAUCAGUUCGCCGA : :::::::::::::::::: UACAUUGCUAGUCAAGCGGCU
Optimal Result 120	TCTGCATCGGCGAACTGACCC	2	155-175	CGAUCAGUUCGCCGAUGCAGA	CGAUCAGUUCGCCGAUGCAGA : :::::::::::::::::: CCCAGUCAAGCGGCUACGUCU
Optimal Result 121	TATCTGCATCGGCGAACTCAA	2	157-177	AUCAGUUCGCCGAUGCAGAUA	AUCAGUUCGCCGAUGCAGAUA : :::::::::::::::::: AACUCAAGCGGCUACGUCUAU
Optimal Result 122	TATATCTGCATCGGCGAACTC	2	159-179	CAGUUCGCCGAUGCAGAUAUU	CAGUUCGCCGAUGCAGAUAUU ::::::::::::::::::: CUCAAGCGGCUACGUCUAUAU
Optimal Result 123	TGCCCGCATAATTACGAACAA	2	175-195	AUAUUCGUAAUUAUGCGGGCA	AUAUUCGUAAUUAUGCGGGCA : :::::::::::::::::: AACAAGCAUUAAUACGCCCGU
Optimal Result 124	TCGTTGCCCGCATAATTACGT	2	179-199	UCGUAAUUAUGCGGGCAACGU	UCGUAAUUAUGCGGGCAACGU ::::::::::::::::::: UGCAUUAAUACGCCCGUUGCU
Optimal Result 125	TGATACCAGACGTTGCCCCCT	2	188-208	UGCGGGCAACGUCUGGUAUCA	UGCGGGCAACGUCUGGUAUCA : :::::::::::::::::: UCCCCCGUUGCAGACCAUAGU
Optimal Result 126	TCTGATACCAGACGTTGCCCC	2	190-210	CGGGCAACGUCUGGUAUCAGC	CGGGCAACGUCUGGUAUCAGC ::::::::::::::::::: CCCCGUUGCAGACCAUAGUCU
Optimal Result 127	TCGCGCTGATACCAGACGCTC	2	194-214	CAACGUCUGGUAUCAGCGCGA	CAACGUCUGGUAUCAGCGCGA : :::::::::::::::::: CUCGCAGACCAUAGUCGCGCU
Optimal Result 128	TTCGCGCTGATACCAGACCTA	2	195-215	AACGUCUGGUAUCAGCGCGAA	AACGUCUGGUAUCAGCGCGAA : :::::::::::::::::: AUCCAGACCAUAGUCGCGCUU
Optimal Result 129	TAGACTTCGCGCTGATACCAC	2	200-220	CUGGUAUCAGCGCGAAGUCUU	CUGGUAUCAGCGCGAAGUCUU ::::::::::::::::::: CACCAUAGUCGCGCUUCAGAU
Optimal Result 130	TAAGACTTCGCGCTGATACCT	2	201-221	UGGUAUCAGCGCGAAGUCUUU	UGGUAUCAGCGCGAAGUCUUU :::::::::::::::::: UCCAUAGUCGCGCUUCAGAAU
Optimal Result 131	TACCTTTCGGTATAAAGACTA	2	214-234	AAGUCUUUAUACCGAAAGGUU	AAGUCUUUAUACCGAAAGGUU ::::::::::::::::::: AUCAGAAAUAUGGCUUUCCAU
Optimal Result 132	TGCCCAACCTTTCGGTATCAT	2	219-239	UUUAUACCGAAAGGUUGGGCA	UUUAUACCGAAAGGUUGGGCA : :::::::::::::::::: UACUAUGGCUUUCCAACCCGU
Optimal Result 133	TGGCCTGCCCAACCTTTCCGA	2	224-244	ACCGAAAGGUUGGGCAGGCCA	ACCGAAAGGUUGGGCAGGCCA : :::::::::::::::::: AGCCUUUCCAACCCGUCCGGU
Optimal Result 134	TCACGATACGCTGGCCTGCCG	2	235-255	GGGCAGGCCAGCGUAUCGUGC	GGGCAGGCCAGCGUAUCGUGC ::::::::::::::::::: GCCGUCCGGUCGCAUAGCACU
Optimal Result 135	TCAGCACGATACGCTGGCCTC	2	238-258	CAGGCCAGCGUAUCGUGCUGC	CAGGCCAGCGUAUCGUGCUGC ::::::::::::::::::: CUCCGGUCGCAUAGCACGACU
Optimal Result 136	TAAACGCAGCACGATACGCTC	2	243-263	CAGCGUAUCGUGCUGCGUUUC	CAGCGUAUCGUGCUGCGUUUC ::::::::::::::::::: CUCGCAUAGCACGACGCAAAU
Optimal Result 137	TGTGACCGCATCGAAACGCAC	2	255-275	CUGCGUUUCGAUGCGGUCACU	CUGCGUUUCGAUGCGGUCACU ::::::::::::::::::: CACGCAAAGCUACGCCAGUGU
Optimal Result 138	TTGACCCACACTTTGCCGCAT	2	278-298	UUACGGCAAAGUGUGGGUCAA	UUACGGCAAAGUGUGGGUCAA : :::::::::::::::::: UACGCCGUUUCACACCCAGUU
Optimal Result 139	TCCTGATTATTGACCCACCCA	2	287-307	AGUGUGGGUCAAUAAUCAGGA	AGUGUGGGUCAAUAAUCAGGA : :::::::::::::::::: ACCCACCCAGUUAUUAGUCCU
Optimal Result 140	TAGCCGCCCTGATGCTCCCTG	2	311-331	GAUGGAGCAUCAGGGCGGCUA	GAUGGAGCAUCAGGGCGGCUA : :::::::::::::::::: GUCCCUCGUAGUCCCGCCGAU
Optimal Result 141	TTAGCCGCCCTGATGCTCCAA	2	312-332	AUGGAGCAUCAGGGCGGCUAU	AUGGAGCAUCAGGGCGGCUAU ::::::::::::::::::: AACCUCGUAGUCCCGCCGAUU
Optimal Result 142	TGGCGTATAGCCGCCCTGCTC	2	318-338	CAUCAGGGCGGCUAUACGCCA	CAUCAGGGCGGCUAUACGCCA : :::::::::::::::::: CUCGUCCCGCCGAUAUGCGGU
Optimal Result 143	TAATGGCGTATAGCCGCCCTC	2	321-341	CAGGGCGGCUAUACGCCAUUU	CAGGGCGGCUAUACGCCAUUU ::::::::::::::::::: CUCCCGCCGAUAUGCGGUAAU
Optimal Result 144	TTCAAATGGCGTATAGCCCCG	2	324-344	GGCGGCUAUACGCCAUUUGAA	GGCGGCUAUACGCCAUUUGAA : :::::::::::::::::: GCCCCGAUAUGCGGUAAACUU
Optimal Result 145	TACATCGGCTTCAAATGGCGA	2	333-353	ACGCCAUUUGAAGCCGAUGUC	ACGCCAUUUGAAGCCGAUGUC ::::::::::::::::::: AGCGGUAAACUUCGGCUACAU
Optimal Result 146	TGACATCGGCTTCAAATGCCC	2	334-354	CGCCAUUUGAAGCCGAUGUCA	CGCCAUUUGAAGCCGAUGUCA : :::::::::::::::::: CCCGUAAACUUCGGCUACAGU
Optimal Result 147	TCGGCGTGACATCGGCTTCAT	2	340-360	UUGAAGCCGAUGUCACGCCGU	UUGAAGCCGAUGUCACGCCGU ::::::::::::::::::: UACUUCGGCUACAGUGCGGCU
Optimal Result 148	TCCCGGCAATAACATACGCCC	2	355-375	CGCCGUAUGUUAUUGCCGGGA	CGCCGUAUGUUAUUGCCGGGA : :::::::::::::::::: CCCGCAUACAAUAACGGCCCU
Optimal Result 149	TTGATACGTACACTTTTCCCC	2	371-391	CGGGAAAAGUGUACGUAUCAC	CGGGAAAAGUGUACGUAUCAC ::::::::::::::::::: CCCCUUUUCACAUGCAUAGUU
Optimal Result 150	TGTGATACGTACACTTTTCCG	2	372-392	GGGAAAAGUGUACGUAUCACC	GGGAAAAGUGUACGUAUCACC ::::::::::::::::::: GCCUUUUCACAUGCAUAGUGU
Optimal Result 151	TCACACAAACGGTGATACCTT	2	382-402	UACGUAUCACCGUUUGUGUGA	UACGUAUCACCGUUUGUGUGA : :::::::::::::::::: UUCCAUAGUGGCAAACACACU
Optimal Result 152	TCTGCCAGTTCAGTTCGTCGA	2	403-423	ACAACGAACUGAACUGGCAGA	ACAACGAACUGAACUGGCAGA : :::::::::::::::::: AGCUGCUUGACUUGACCGUCU
Optimal Result 153	TCACCATTCCCGGCGGGACAC	2	424-444	CUAUCCCGCCGGGAAUGGUGA	CUAUCCCGCCGGGAAUGGUGA : :::::::::::::::::: CACAGGGCGGCCCUUACCACU
Optimal Result 154	TCGGTAATCACCATTCCCCGG	2	431-451	GCCGGGAAUGGUGAUUACCGA	GCCGGGAAUGGUGAUUACCGA : :::::::::::::::::: GGCCCCUUACCACUAAUGGCU
Optimal Result 155	TTTTCGTCGGTAATCACCCTA	2	437-457	AAUGGUGAUUACCGACGAAAA	AAUGGUGAUUACCGACGAAAA : :::::::::::::::::: AUCCCACUAAUGGCUGCUUUU
Optimal Result 156	TCCGTTTTCGTCGGTAATCAG	2	441-461	GUGAUUACCGACGAAAACGGC	GUGAUUACCGACGAAAACGGC ::::::::::::::::::: GACUAAUGGCUGCUUUUGCCU
Optimal Result 157	TGCCGTTTTCGTCGGTAACCT	2	442-462	UGAUUACCGACGAAAACGGCA	UGAUUACCGACGAAAACGGCA : :::::::::::::::::: UCCAAUGGCUGCUUUUGCCGU
Optimal Result 158	TGCGATGGATTCCGGCATCGA	2	496-516	ACUAUGCCGGAAUCCAUCGCA	ACUAUGCCGGAAUCCAUCGCA : :::::::::::::::::: AGCUACGGCCUUAGGUAGCGU
Optimal Result 159	TACGCTGCGATGGATTCCCGG	2	501-521	GCCGGAAUCCAUCGCAGCGUA	GCCGGAAUCCAUCGCAGCGUA : :::::::::::::::::: GGCCCUUAGGUAGCGUCGCAU
Optimal Result 160	TTTACGCTGCGATGGATTCCC	2	503-523	CGGAAUCCAUCGCAGCGUAAU	CGGAAUCCAUCGCAGCGUAAU ::::::::::::::::::: CCCUUAGGUAGCGUCGCAUUU
Optimal Result 161	TGGTGTAGAGCATTACGCCGG	2	514-534	GCAGCGUAAUGCUCUACACCA	GCAGCGUAAUGCUCUACACCA : :::::::::::::::::: GGCCGCAUUACGAGAUGUGGU
Optimal Result 162	TCGTGGTGTAGAGCATTACGG	2	517-537	GCGUAAUGCUCUACACCACGC	GCGUAAUGCUCUACACCACGC ::::::::::::::::::: GGCAUUACGAGAUGUGGUGCU
Optimal Result 163	TTCGGCGTGGTGTAGAGCCTA	2	521-541	AAUGCUCUACACCACGCCGAA	AAUGCUCUACACCACGCCGAA : :::::::::::::::::: AUCCGAGAUGUGGUGCGGCUU
Optimal Result 164	TTTCGGCGTGGTGTAGAGCAA	2	522-542	AUGCUCUACACCACGCCGAAC	AUGCUCUACACCACGCCGAAC ::::::::::::::::::: AACGAGAUGUGGUGCGGCUUU
Optimal Result 165	TGTTCGGCGTGGTGTAGACCT	2	523-543	UGCUCUACACCACGCCGAACA	UGCUCUACACCACGCCGAACA : :::::::::::::::::: UCCAGAUGUGGUGCGGCUUGU
Optimal Result 166	TCGTCCACCCAGGTGTTCCGG	2	536-556	GCCGAACACCUGGGUGGACGA	GCCGAACACCUGGGUGGACGA : :::::::::::::::::: GGCCUUGUGGACCCACCUGCU
Optimal Result 167	TTCGTCCACCCAGGTGTTCGC	2	537-557	CCGAACACCUGGGUGGACGAU	CCGAACACCUGGGUGGACGAU ::::::::::::::::::: CGCUUGUGGACCCACCUGCUU
Optimal Result 168	TATCGTCCACCCAGGTGTCCC	2	538-558	CGAACACCUGGGUGGACGAUA	CGAACACCUGGGUGGACGAUA : :::::::::::::::::: CCCUGUGGACCCACCUGCUAU
Optimal Result 169	TGATATCGTCCACCCAGGCGA	2	541-561	ACACCUGGGUGGACGAUAUCA	ACACCUGGGUGGACGAUAUCA : :::::::::::::::::: AGCGGACCCACCUGCUAUAGU
Optimal Result 170	TCGTCACCACGGTGATATCGA	2	553-573	ACGAUAUCACCGUGGUGACGC	ACGAUAUCACCGUGGUGACGC ::::::::::::::::::: AGCUAUAGUGGCACCACUGCU
Optimal Result 171	TGCGTCACCACGGTGATACCC	2	554-574	CGAUAUCACCGUGGUGACGCA	CGAUAUCACCGUGGUGACGCA : :::::::::::::::::: CCCAUAGUGGCACCACUGCGU
Optimal Result 172	TCGCGACATGCGTCACCACGC	2	562-582	CCGUGGUGACGCAUGUCGCGC	CCGUGGUGACGCAUGUCGCGC ::::::::::::::::::: CGCACCACUGCGUACAGCGCU
Optimal Result 173	TGCGCGACATGCGTCACCCCC	2	563-583	CGUGGUGACGCAUGUCGCGCA	CGUGGUGACGCAUGUCGCGCA : :::::::::::::::::: CCCCCACUGCGUACAGCGCGU
Optimal Result 174	TCAGTCTTGCGCGACATGCGA	2	570-590	ACGCAUGUCGCGCAAGACUGU	ACGCAUGUCGCGCAAGACUGU ::::::::::::::::::: AGCGUACAGCGCGUUCUGACU
Optimal Result 175	TACAGTCTTGCGCGACATCCC	2	571-591	CGCAUGUCGCGCAAGACUGUA	CGCAUGUCGCGCAAGACUGUA : :::::::::::::::::: CCCUACAGCGCGUUCUGACAU
Optimal Result 176	TTACAGTCTTGCGCGACACGG	2	572-592	GCAUGUCGCGCAAGACUGUAA	GCAUGUCGCGCAAGACUGUAA : :::::::::::::::::: GGCACAGCGCGUUCUGACAUU
Optimal Result 177	TGGTTACAGTCTTGCGCGCCT	2	575-595	UGUCGCGCAAGACUGUAACCA	UGUCGCGCAAGACUGUAACCA : :::::::::::::::::: UCCGCGCGUUCUGACAUUGGU
Optimal Result 178	TGCCAGTCAACAGACGCGCGC	2	593-613	CCACGCGUCUGUUGACUGGCA	CCACGCGUCUGUUGACUGGCA : :::::::::::::::::: CGCGCGCAGACAACUGACCGU
Optimal Result 179	TCCATTGGCCACCACCTGCCT	2	609-629	UGGCAGGUGGUGGCCAAUGGU	UGGCAGGUGGUGGCCAAUGGU ::::::::::::::::::: UCCGUCCACCACCGGUUACCU
Optimal Result 180	TCACCATTGGCCACCACCCGG	2	611-631	GCAGGUGGUGGCCAAUGGUGA	GCAGGUGGUGGCCAAUGGUGA : :::::::::::::::::: GGCCCACCACCGGUUACCACU
Optimal Result 181	TTCAACGCTGACATCACCCTA	2	624-644	AAUGGUGAUGUCAGCGUUGAA	AAUGGUGAUGUCAGCGUUGAA : :::::::::::::::::: AUCCCACUACAGUCGCAACUU
Optimal Result 182	TTTCAACGCTGACATCACCAA	2	625-645	AUGGUGAUGUCAGCGUUGAAC	AUGGUGAUGUCAGCGUUGAAC ::::::::::::::::::: AACCACUACAGUCGCAACUUU
Optimal Result 183	TCCGCATCACGCAGTTCACCC	2	638-658	CGUUGAACUGCGUGAUGCGGA	CGUUGAACUGCGUGAUGCGGA : :::::::::::::::::: CCCACUUGACGCACUACGCCU
Optimal Result 184	TGATCCGCATCACGCAGTCCT	2	641-661	UGAACUGCGUGAUGCGGAUCA	UGAACUGCGUGAUGCGGAUCA : :::::::::::::::::: UCCUGACGCACUACGCCUAGU
Optimal Result 185	TTCCCGCTAGTGCCTTGTCCT	2	677-697	UGGACAAGGCACUAGCGGGAC	UGGACAAGGCACUAGCGGGAC ::::::::::::::::::: UCCUGUUCCGUGAUCGCCCUU
Optimal Result 186	TCAAAGTCCCGCTAGTGCCTA	2	682-702	AAGGCACUAGCGGGACUUUGC	AAGGCACUAGCGGGACUUUGC ::::::::::::::::::: AUCCGUGAUCGCCCUGAAACU
Optimal Result 187	TGAGGTGCGGATTCACCACTA	2	703-723	AAGUGGUGAAUCCGCACCUCU	AAGUGGUGAAUCCGCACCUCU ::::::::::::::::::: AUCACCACUUAGGCGUGGAGU
Optimal Result 188	TGCCAGAGGTGCGGATTCCCG	2	707-727	GGUGAAUCCGCACCUCUGGCA	GGUGAAUCCGCACCUCUGGCA : :::::::::::::::::: GCCCUUAGGCGUGGAGACCGU
Optimal Result 189	TCCCGGTTGCCAGAGGTGCGC	2	714-734	CCGCACCUCUGGCAACCGGGU	CCGCACCUCUGGCAACCGGGU ::::::::::::::::::: CGCGUGGAGACCGUUGGCCCU
Optimal Result 190	TCACCCGGTTGCCAGAGGCGG	2	716-736	GCACCUCUGGCAACCGGGUGA	GCACCUCUGGCAACCGGGUGA : :::::::::::::::::: GGCGGAGACCGUUGGCCCACU
Optimal Result 191	TTAACCTTCACCCGGTTGCCT	2	723-743	UGGCAACCGGGUGAAGGUUAU	UGGCAACCGGGUGAAGGUUAU ::::::::::::::::::: UCCGUUGGCCCACUUCCAAUU
Optimal Result 192	TCAGTTCATAGAGATAACCTA	2	736-756	AAGGUUAUCUCUAUGAACUGU	AAGGUUAUCUCUAUGAACUGU ::::::::::::::::::: AUCCAAUAGAGAUACUUGACU
Optimal Result 193	TTGGCTGTGACGCACAGTCCT	2	749-769	UGAACUGUGCGUCACAGCCAA	UGAACUGUGCGUCACAGCCAA : :::::::::::::::::: UCCUGACACGCAGUGUCGGUU
Optimal Result 194	TCGGGTAGATATCACACTCTC	2	778-798	CAGAGUGUGAUAUCUACCCGC	CAGAGUGUGAUAUCUACCCGC ::::::::::::::::::: CUCUCACACUAUAGAUGGGCU
Optimal Result 195	TAGCGGGTAGATATCACACTG	2	780-800	GAGUGUGAUAUCUACCCGCUU	GAGUGUGAUAUCUACCCGCUU ::::::::::::::::::: GUCACACUAUAGAUGGGCGAU
Optimal Result 196	TGCCGACGCGAAGCGGGTCGT	2	790-810	UCUACCCGCUUCGCGUCGGCA	UCUACCCGCUUCGCGUCGGCA : :::::::::::::::::: UGCUGGGCGAAGCGCAGCCGU
Optimal Result 197	TGACCGGATGCCGACGCGCAC	2	798-818	CUUCGCGUCGGCAUCCGGUCA	CUUCGCGUCGGCAUCCGGUCA : :::::::::::::::::: CACGCGCAGCCGUAGGCCAGU
Optimal Result 198	TGCCACTGACCGGATGCCCAG	2	804-824	GUCGGCAUCCGGUCAGUGGCA	GUCGGCAUCCGGUCAGUGGCA : :::::::::::::::::: GACCCGUAGGCCAGUCACCGU
Optimal Result 199	TCGCCCTTCACTGCCACTCAG	2	815-835	GUCAGUGGCAGUGAAGGGCGA	GUCAGUGGCAGUGAAGGGCGA : :::::::::::::::::: GACUCACCGUCACUUCCCGCU
Optimal Result 200	TGTTCGCCCTTCACTGCCCCA	2	818-838	AGUGGCAGUGAAGGGCGAACA	AGUGGCAGUGAAGGGCGAACA : :::::::::::::::::: ACCCCGUCACUUCCCGCUUGU
Optimal Result 201	TGGTTAATCAGGAACTGTCCC	2	833-853	CGAACAGUUCCUGAUUAACCA	CGAACAGUUCCUGAUUAACCA : :::::::::::::::::: CCCUGUCAAGGACUAAUUGGU
Optimal Result 202	TGTGGTTAATCAGGAACTCTA	2	835-855	AACAGUUCCUGAUUAACCACA	AACAGUUCCUGAUUAACCACA : :::::::::::::::::: AUCUCAAGGACUAAUUGGUGU
Optimal Result 203	TCATGACGACCAAAGCCACTT	2	869-889	UACUGGCUUUGGUCGUCAUGA	UACUGGCUUUGGUCGUCAUGA : :::::::::::::::::: UUCACCGAAACCAGCAGUACU
Optimal Result 204	TTCATGACGACCAAAGCCCGA	2	870-890	ACUGGCUUUGGUCGUCAUGAA	ACUGGCUUUGGUCGUCAUGAA : :::::::::::::::::: AGCCCGAAACCAGCAGUACUU
Optimal Result 205	TTGCCACGTAAGTCCGCACCA	2	890-910	AGAUGCGGACUUACGUGGCAA	AGAUGCGGACUUACGUGGCAA : :::::::::::::::::: ACCACGCCUGAAUGCACCGUU
Optimal Result 206	TTCAGCACGTTATCGAATCCA	2	911-931	AGGAUUCGAUAACGUGCUGAU	AGGAUUCGAUAACGUGCUGAU ::::::::::::::::::: ACCUAAGCUAUUGCACGACUU
Optimal Result 207	TCGTGCACCATCAGCACGCTT	2	920-940	UAACGUGCUGAUGGUGCACGA	UAACGUGCUGAUGGUGCACGA : :::::::::::::::::: UUCGCACGACUACCACGUGCU
Optimal Result 208	TGGTCGTGCACCATCAGCCCC	2	923-943	CGUGCUGAUGGUGCACGACCA	CGUGCUGAUGGUGCACGACCA : :::::::::::::::::: CCCCGACUACCACGUGCUGGU
Optimal Result 209	TCCATTAATGCGTGGTCGCGG	2	935-955	GCACGACCACGCAUUAAUGGA	GCACGACCACGCAUUAAUGGA : :::::::::::::::::: GGCGCUGGUGCGUAAUUACCU
Optimal Result 210	TGTCCATTAATGCGTGGTCGA	2	937-957	ACGACCACGCAUUAAUGGACU	ACGACCACGCAUUAAUGGACU ::::::::::::::::::: AGCUGGUGCGUAAUUACCUGU
Optimal Result 211	TTGGCCCCAATCCAGTCCCTA	2	950-970	AAUGGACUGGAUUGGGGCCAA	AAUGGACUGGAUUGGGGCCAA : :::::::::::::::::: AUCCCUGACCUAACCCCGGUU
Optimal Result 212	TTACGGTAGGAGTTGGCCCCT	2	962-982	UGGGGCCAACUCCUACCGUAC	UGGGGCCAACUCCUACCGUAC ::::::::::::::::::: UCCCCGGUUGAGGAUGGCAUU
Optimal Result 213	TGTACGGTAGGAGTTGGCCCG	2	963-983	GGGGCCAACUCCUACCGUACC	GGGGCCAACUCCUACCGUACC ::::::::::::::::::: GCCCGGUUGAGGAUGGCAUGU
Optimal Result 214	TGGTACGGTAGGAGTTGGCCG	2	964-984	GGGCCAACUCCUACCGUACCU	GGGCCAACUCCUACCGUACCU ::::::::::::::::::: GCCGGUUGAGGAUGGCAUGGU
Optimal Result 215	TGCGAGGTACGGTAGGAGCTC	2	968-988	CAACUCCUACCGUACCUCGCA	CAACUCCUACCGUACCUCGCA : :::::::::::::::::: CUCGAGGAUGGCAUGGAGCGU
Optimal Result 216	TGCCCAGTCGAGCATCTCCTG	2	1002-1022	GAAGAGAUGCUCGACUGGGCA	GAAGAGAUGCUCGACUGGGCA : :::::::::::::::::: GUCCUCUACGAGCUGACCCGU
Optimal Result 217	TATGCCATGTTCATCTGCCCT	2	1017-1037	UGGGCAGAUGAACAUGGCAUC	UGGGCAGAUGAACAUGGCAUC ::::::::::::::::::: UCCCGUCUACUUGUACCGUAU
Optimal Result 218	TCAATCACCACGATGCCACGA	2	1028-1048	ACAUGGCAUCGUGGUGAUUGA	ACAUGGCAUCGUGGUGAUUGA : :::::::::::::::::: AGCACCGUAGCACCACUAACU
Optimal Result 219	TGAGGTTAAAGCCGACAGCAC	2	1057-1077	CUGCUGUCGGCUUUAACCUCU	CUGCUGUCGGCUUUAACCUCU ::::::::::::::::::: CACGACAGCCGAAAUUGGAGU
Optimal Result 220	TTTCGGCTTGTTGCCCGCCTG	2	1095-1115	GAAGCGGGCAACAAGCCGAAA	GAAGCGGGCAACAAGCCGAAA : :::::::::::::::::: GUCCGCCCGUUGUUCGGCUUU
Optimal Result 221	TTTCTTTCGGCTTGTTGCCCC	2	1099-1119	CGGGCAACAAGCCGAAAGAAC	CGGGCAACAAGCCGAAAGAAC ::::::::::::::::::: CCCCGUUGUUCGGCUUUCUUU
Optimal Result 222	TCGCTGTACAGTTCTTTCCGG	2	1109-1129	GCCGAAAGAACUGUACAGCGA	GCCGAAAGAACUGUACAGCGA : :::::::::::::::::: GGCCUUUCUUGACAUGUCGCU
Optimal Result 223	TGCCTCTTCGCTGTACAGCTG	2	1116-1136	GAACUGUACAGCGAAGAGGCA	GAACUGUACAGCGAAGAGGCA : :::::::::::::::::: GUCGACAUGUCGCUUCUCCGU
Optimal Result 224	TTCCCCGTTGACTGCCTCCTG	2	1128-1148	GAAGAGGCAGUCAACGGGGAA	GAAGAGGCAGUCAACGGGGAA : :::::::::::::::::: GUCCUCCGUCAGUUGCCCCUU
Optimal Result 225	TCGCTTGCTGAGTTTCCCCGA	2	1141-1161	ACGGGGAAACUCAGCAAGCGC	ACGGGGAAACUCAGCAAGCGC ::::::::::::::::::: AGCCCCUUUGAGUCGUUCGCU
Optimal Result 226	TTGCGCTTGCTGAGTTTCCCG	2	1143-1163	GGGGAAACUCAGCAAGCGCAC	GGGGAAACUCAGCAAGCGCAC ::::::::::::::::::: GCCCUUUGAGUCGUUCGCGUU
Optimal Result 227	TAAGTGCGCTTGCTGAGTCTG	2	1146-1166	GAAACUCAGCAAGCGCACUUA	GAAACUCAGCAAGCGCACUUA : :::::::::::::::::: GUCUGAGUCGUUCGCGUGAAU
Optimal Result 228	TGTAAGTGCGCTTGCTGACTA	2	1148-1168	AACUCAGCAAGCGCACUUACA	AACUCAGCAAGCGCACUUACA : :::::::::::::::::: AUCAGUCGUUCGCGUGAAUGU
Optimal Result 229	TCACGCGCTATCAGCTCTCTT	2	1175-1195	UAAAGAGCUGAUAGCGCGUGA	UAAAGAGCUGAUAGCGCGUGA : :::::::::::::::::: UUCUCUCGACUAUCGCGCACU
Optimal Result 230	TTGTCACGCGCTATCAGCCCA	2	1178-1198	AGAGCUGAUAGCGCGUGACAA	AGAGCUGAUAGCGCGUGACAA : :::::::::::::::::: ACCCGACUAUCGCGCACUGUU
Optimal Result 231	TCACCACGCTTGGGTGGTCTA	2	1198-1218	AAAACCACCCAAGCGUGGUGA	AAAACCACCCAAGCGUGGUGA : :::::::::::::::::: AUCUGGUGGGUUCGCACCACU
Optimal Result 232	TTACTCCACATCACCACGCTA	2	1208-1228	AAGCGUGGUGAUGUGGAGUAU	AAGCGUGGUGAUGUGGAGUAU ::::::::::::::::::: AUCGCACCACUACACCUCAUU
Optimal Result 233	TGTTCGTTGGCAATACTCCAG	2	1220-1240	GUGGAGUAUUGCCAACGAACC	GUGGAGUAUUGCCAACGAACC ::::::::::::::::::: GACCUCAUAACGGUUGCUUGU
Optimal Result 234	TGCGGACGGGTATCCGGTCCC	2	1235-1255	CGAACCGGAUACCCGUCCGCA	CGAACCGGAUACCCGUCCGCA : :::::::::::::::::: CCCUGGCCUAUGGGCAGGCGU
Optimal Result 235	TTGCGGACGGGTATCCGGCTG	2	1236-1256	GAACCGGAUACCCGUCCGCAA	GAACCGGAUACCCGUCCGCAA : :::::::::::::::::: GUCGGCCUAUGGGCAGGCGUU
Optimal Result 236	TCCTTGCGGACGGGTATCCGC	2	1239-1259	CCGGAUACCCGUCCGCAAGGU	CCGGAUACCCGUCCGCAAGGU ::::::::::::::::::: CGCCUAUGGGCAGGCGUUCCU
Optimal Result 237	TTCCCGTGCACCTTGCGGCCC	2	1248-1268	CGUCCGCAAGGUGCACGGGAA	CGUCCGCAAGGUGCACGGGAA : :::::::::::::::::: CCCGGCGUUCCACGUGCCCUU
Optimal Result 238	TATTCCCGTGCACCTTGCCGT	2	1250-1270	UCCGCAAGGUGCACGGGAAUA	UCCGCAAGGUGCACGGGAAUA : :::::::::::::::::: UGCCGUUCCACGUGCCCUUAU
Optimal Result 239	TCGCCAGTGGCGCGAAATCTA	2	1267-1287	AAUAUUUCGCGCCACUGGCGG	AAUAUUUCGCGCCACUGGCGG : :::::::::::::::::. AUCUAAAGCGCGGUGACCGCU
Optimal Result 240	TTACGCGTTGCTTCCGCCCGA	2	1280-1300	ACUGGCGGAAGCAACGCGUAA	ACUGGCGGAAGCAACGCGUAA : :::::::::::::::::: AGCCCGCCUUCGUUGCGCAUU
Optimal Result 241	TTTTACGCGTTGCTTCCGCCT	2	1282-1302	UGGCGGAAGCAACGCGUAAAC	UGGCGGAAGCAACGCGUAAAC ::::::::::::::::::: UCCGCCUUCGUUGCGCAUUUU
Optimal Result 242	TAGTTTACGCGTTGCTTCCGG	2	1284-1304	GCGGAAGCAACGCGUAAACUC	GCGGAAGCAACGCGUAAACUC ::::::::::::::::::: GGCCUUCGUUGCGCAUUUGAU
Optimal Result 243	TCGGGTCGAGTTTACGCGCTC	2	1291-1311	CAACGCGUAAACUCGACCCGA	CAACGCGUAAACUCGACCCGA : :::::::::::::::::: CUCGCGCAUUUGAGCUGGGCU
Optimal Result 244	TCGGACGCGTCGGGTCGACTA	2	1300-1320	AACUCGACCCGACGCGUCCGA	AACUCGACCCGACGCGUCCGA : :::::::::::::::::: AUCAGCUGGGCUGCGCAGGCU
Optimal Result 245	TCAGGTGATCGGACGCGTCGC	2	1308-1328	CCGACGCGUCCGAUCACCUGC	CCGACGCGUCCGAUCACCUGC ::::::::::::::::::: CGCUGCGCAGGCUAGUGGACU
Optimal Result 246	TACGCAGGTGATCGGACGCGA	2	1311-1331	ACGCGUCCGAUCACCUGCGUC	ACGCGUCCGAUCACCUGCGUC ::::::::::::::::::: AGCGCAGGCUAGUGGACGCAU
Optimal Result 247	TTACATTGACGCAGGTGACCC	2	1318-1338	CGAUCACCUGCGUCAAUGUAA	CGAUCACCUGCGUCAAUGUAA : :::::::::::::::::: CCCAGUGGACGCAGUUACAUU
Optimal Result 248	TCGCAGAACATTACATTGCCC	2	1328-1348	CGUCAAUGUAAUGUUCUGCGA	CGUCAAUGUAAUGUUCUGCGA : :::::::::::::::::: CCCGUUACAUUACAAGACGCU
Optimal Result 249	TAGCGTCGCAGAACATTACAA	2	1333-1353	AUGUAAUGUUCUGCGACGCUC	AUGUAAUGUUCUGCGACGCUC ::::::::::::::::::: AACAUUACAAGACGCUGCGAU
Optimal Result 250	TGAGCGTCGCAGAACATTCCT	2	1334-1354	UGUAAUGUUCUGCGACGCUCA	UGUAAUGUUCUGCGACGCUCA : :::::::::::::::::: UCCUUACAAGACGCUGCGAGU
Optimal Result 251	TGTGAGCGTCGCAGAACACTT	2	1336-1356	UAAUGUUCUGCGACGCUCACA	UAAUGUUCUGCGACGCUCACA : :::::::::::::::::: UUCACAAGACGCUGCGAGUGU
Optimal Result 252	TGTGTGAGCGTCGCAGAACAA	2	1338-1358	AUGUUCUGCGACGCUCACACC	AUGUUCUGCGACGCUCACACC ::::::::::::::::::: AACAAGACGCUGCGAGUGUGU
Optimal Result 253	TCGGTGTGAGCGTCGCAGCAG	2	1340-1360	GUUCUGCGACGCUCACACCGA	GUUCUGCGACGCUCACACCGA : :::::::::::::::::: GACGACGCUGCGAGUGUGGCU
Optimal Result 254	TACGGTTCAGGCACAGCACAA	2	1381-1401	AUGUGCUGUGCCUGAACCGUU	AUGUGCUGUGCCUGAACCGUU ::::::::::::::::::: AACACGACACGGACUUGGCAU
Optimal Result 255	TAACGGTTCAGGCACAGCCCT	2	1382-1402	UGUGCUGUGCCUGAACCGUUA	UGUGCUGUGCCUGAACCGUUA : :::::::::::::::::: UCCCGACACGGACUUGGCAAU
Optimal Result 256	TTAACGGTTCAGGCACAGCAG	2	1383-1403	GUGCUGUGCCUGAACCGUUAU	GUGCUGUGCCUGAACCGUUAU ::::::::::::::::::: GACGACACGGACUUGGCAAUU
Optimal Result 257	TAATAACGGTTCAGGCACCGG	2	1385-1405	GCUGUGCCUGAACCGUUAUUA	GCUGUGCCUGAACCGUUAUUA : :::::::::::::::::: GGCCACGGACUUGGCAAUAAU
Optimal Result 258	TTAATAACGGTTCAGGCACAC	2	1386-1406	CUGUGCCUGAACCGUUAUUAC	CUGUGCCUGAACCGUUAUUAC ::::::::::::::::::: CACACGGACUUGGCAAUAAUU
Optimal Result 259	TTGGACATACCATCCGTACTT	2	1401-1421	UAUUACGGAUGGUAUGUCCAA	UAUUACGGAUGGUAUGUCCAA : :::::::::::::::::: UUCAUGCCUACCAUACAGGUU
Optimal Result 260	TTCGCCGCTTTGGACATACCT	2	1410-1430	UGGUAUGUCCAAAGCGGCGAU	UGGUAUGUCCAAAGCGGCGAU ::::::::::::::::::: UCCAUACAGGUUUCGCCGCUU
Optimal Result 261	TTCCAAATCGCCGCTTTGCAG	2	1416-1436	GUCCAAAGCGGCGAUUUGGAA	GUCCAAAGCGGCGAUUUGGAA : :::::::::::::::::: GACGUUUCGCCGCUAAACCUU
Optimal Result 262	TTTCCAAATCGCCGCTTTCGT	2	1417-1437	UCCAAAGCGGCGAUUUGGAAA	UCCAAAGCGGCGAUUUGGAAA : :::::::::::::::::: UGCUUUCGCCGCUAAACCUUU
Optimal Result 263	TGCCGTTTCCAAATCGCCCCA	2	1422-1442	AGCGGCGAUUUGGAAACGGCA	AGCGGCGAUUUGGAAACGGCA : :::::::::::::::::: ACCCCGCUAAACCUUUGCCGU
Optimal Result 264	TCCTGCCAGGCCAGAAGTCCA	2	1460-1480	AGAACUUCUGGCCUGGCAGGA	AGAACUUCUGGCCUGGCAGGA : :::::::::::::::::: ACCUGAAGACCGGACCGUCCU
Optimal Result 265	TCTCCTGCCAGGCCAGAACTA	2	1462-1482	AACUUCUGGCCUGGCAGGAGA	AACUUCUGGCCUGGCAGGAGA : :::::::::::::::::: AUCAAGACCGGACCGUCCUCU
Optimal Result 266	TATTCGGTGATGATAATCCGG	2	1493-1513	GCCGAUUAUCAUCACCGAAUA	GCCGAUUAUCAUCACCGAAUA : :::::::::::::::::: GGCCUAAUAGUAGUGGCUUAU
Optimal Result 267	TCCACGCCGTATTCGGTGCTC	2	1502-1522	CAUCACCGAAUACGGCGUGGA	CAUCACCGAAUACGGCGUGGA : :::::::::::::::::: CUCGUGGCUUAUGCCGCACCU
Optimal Result 268	TATCCACGCCGTATTCGGCGT	2	1504-1524	UCACCGAAUACGGCGUGGAUA	UCACCGAAUACGGCGUGGAUA : :::::::::::::::::: UGCGGCUUAUGCCGCACCUAU
Optimal Result 269	TCGTATCCACGCCGTATTCGC	2	1507-1527	CCGAAUACGGCGUGGAUACGU	CCGAAUACGGCGUGGAUACGU ::::::::::::::::::: CGCUUAUGCCGCACCUAUGCU
Optimal Result 270	TAACGTATCCACGCCGTACTG	2	1509-1529	GAAUACGGCGUGGAUACGUUA	GAAUACGGCGUGGAUACGUUA : :::::::::::::::::: GUCAUGCCGCACCUAUGCAAU
Optimal Result 271	TCCCGGCTAACGTATCCACGG	2	1516-1536	GCGUGGAUACGUUAGCCGGGC	GCGUGGAUACGUUAGCCGGGC ::::::::::::::::::: GGCACCUAUGCAAUCGGCCCU
Optimal Result 272	TCAGCCCGGCTAACGTATCCT	2	1519-1539	UGGAUACGUUAGCCGGGCUGC	UGGAUACGUUAGCCGGGCUGC ::::::::::::::::::: UCCUAUGCAAUCGGCCCGACU
Optimal Result 273	TGCAGCCCGGCTAACGTACCG	2	1520-1540	GGAUACGUUAGCCGGGCUGCA	GGAUACGUUAGCCGGGCUGCA : :::::::::::::::::: GCCAUGCAAUCGGCCCGACGU
Optimal Result 274	TTGAGTGCAGCCCGGCTACCC	2	1525-1545	CGUUAGCCGGGCUGCACUCAA	CGUUAGCCGGGCUGCACUCAA : :::::::::::::::::: CCCAUCGGCCCGACGUGAGUU
Optimal Result 275	TACATTGAGTGCAGCCCGCCA	2	1529-1549	AGCCGGGCUGCACUCAAUGUA	AGCCGGGCUGCACUCAAUGUA : :::::::::::::::::: ACCGCCCGACGUGAGUUACAU
Optimal Result 276	TTGTACATTGAGTGCAGCCCC	2	1532-1552	CGGGCUGCACUCAAUGUACAC	CGGGCUGCACUCAAUGUACAC ::::::::::::::::::: CCCCGACGUGAGUUACAUGUU
Optimal Result 277	TCGGTGTACATTGAGTGCCGG	2	1535-1555	GCUGCACUCAAUGUACACCGA	GCUGCACUCAAUGUACACCGA : :::::::::::::::::: GGCCGUGAGUUACAUGUGGCU
Optimal Result 278	TTCGGTGTACATTGAGTGCAC	2	1536-1556	CUGCACUCAAUGUACACCGAC	CUGCACUCAAUGUACACCGAC ::::::::::::::::::: CACGUGAGUUACAUGUGGCUU
Optimal Result 279	TCACTCCACATGTCGGTGCAG	2	1547-1567	GUACACCGACAUGUGGAGUGA	GUACACCGACAUGUGGAGUGA : :::::::::::::::::: GACGUGGCUGUACACCUCACU
Optimal Result 280	TGCACACTGATACTCTTCCCA	2	1563-1583	AGUGAAGAGUAUCAGUGUGCA	AGUGAAGAGUAUCAGUGUGCA : :::::::::::::::::: ACCCUUCUCAUAGUCACACGU
Optimal Result 281	TCGGTGATACATATCCAGCCT	2	1584-1604	UGGCUGGAUAUGUAUCACCGC	UGGCUGGAUAUGUAUCACCGC ::::::::::::::::::: UCCGACCUAUACAUAGUGGCU
Optimal Result 282	TACGCGGTGATACATATCCAC	2	1587-1607	CUGGAUAUGUAUCACCGCGUC	CUGGAUAUGUAUCACCGCGUC ::::::::::::::::::: CACCUAUACAUAGUGGCGCAU
Optimal Result 283	TGACGCGGTGATACATATCCT	2	1588-1608	UGGAUAUGUAUCACCGCGUCU	UGGAUAUGUAUCACCGCGUCU ::::::::::::::::::: UCCUAUACAUAGUGGCGCAGU
Optimal Result 284	TCACCGACGACGGCGCTGCCC	2	1616-1636	CGUCAGCGCCGUCGUCGGUGA	CGUCAGCGCCGUCGUCGGUGA : :::::::::::::::::: CCCGUCGCGGCAGCAGCCACU
Optimal Result 285	TACCTGTTCACCGACGACCGG	2	1623-1643	GCCGUCGUCGGUGAACAGGUA	GCCGUCGUCGGUGAACAGGUA : :::::::::::::::::: GGCCAGCAGCCACUUGUCCAU
Optimal Result 286	TTCCATACCTGTTCACCGCCC	2	1628-1648	CGUCGGUGAACAGGUAUGGAA	CGUCGGUGAACAGGUAUGGAA : :::::::::::::::::: CCCGCCACUUGUCCAUACCUU
Optimal Result 287	TTCGGCGAAATTCCATACCTC	2	1638-1658	CAGGUAUGGAAUUUCGCCGAU	CAGGUAUGGAAUUUCGCCGAU ::::::::::::::::::: CUCCAUACCUUAAAGCGGCUU
Optimal Result 288	TATCGGCGAAATTCCATACCA	2	1639-1659	AGGUAUGGAAUUUCGCCGAUU	AGGUAUGGAAUUUCGCCGAUU ::::::::::::::::::: ACCAUACCUUAAAGCGGCUAU
Optimal Result 289	TCAAAATCGGCGAAATTCCAA	2	1643-1663	AUGGAAUUUCGCCGAUUUUGC	AUGGAAUUUCGCCGAUUUUGC ::::::::::::::::::: AACCUUAAAGCGGCUAAAACU
Optimal Result 290	TGCGAGGTCGCAAAATCGCCC	2	1652-1672	CGCCGAUUUUGCGACCUCGCA	CGCCGAUUUUGCGACCUCGCA : :::::::::::::::::: CCCGCUAAAACGCUGGAGCGU
Optimal Result 291	TGCCTTGCGAGGTCGCAACAA	2	1657-1677	AUUUUGCGACCUCGCAAGGCA	AUUUUGCGACCUCGCAAGGCA : :::::::::::::::::: AACAACGCUGGAGCGUUCCGU
Optimal Result 292	TATGCCTTGCGAGGTCGCCAT	2	1659-1679	UUUGCGACCUCGCAAGGCAUA	UUUGCGACCUCGCAAGGCAUA : :::::::::::::::::: UACCGCUGGAGCGUUCCGUAU
Optimal Result 293	TTGTTACCGCCAACGCGCCAA	2	1679-1699	AUUGCGCGUUGGCGGUAACAA	AUUGCGCGUUGGCGGUAACAA : :::::::::::::::::: AACCGCGCAACCGCCAUUGUU
Optimal Result 294	TTTCTTGTTACCGCCAACCCC	2	1683-1703	CGCGUUGGCGGUAACAAGAAA	CGCGUUGGCGGUAACAAGAAA : :::::::::::::::::: CCCCAACCGCCAUUGUUCUUU
Optimal Result 295	TCGAGTGAAGATCCCTTTCTA	2	1698-1718	AAGAAAGGGAUCUUCACUCGC	AAGAAAGGGAUCUUCACUCGC ::::::::::::::::::: AUCUUUCCCUAGAAGUGAGCU
Optimal Result 296	TCGCGAGTGAAGATCCCTCTG	2	1700-1720	GAAAGGGAUCUUCACUCGCGA	GAAAGGGAUCUUCACUCGCGA : :::::::::::::::::: GUCUCCCUAGAAGUGAGCGCU
Optimal Result 297	TGTCGCGAGTGAAGATCCCTA	2	1702-1722	AAGGGAUCUUCACUCGCGACC	AAGGGAUCUUCACUCGCGACC ::::::::::::::::::: AUCCCUAGAAGUGAGCGCUGU
Optimal Result 298	TCGGTCGCGAGTGAAGATCCG	2	1704-1724	GGGAUCUUCACUCGCGACCGC	GGGAUCUUCACUCGCGACCGC ::::::::::::::::::: GCCUAGAAGUGAGCGCUGGCU
Optimal Result 299	TGCGGTCGCGAGTGAAGACCG	2	1705-1725	GGAUCUUCACUCGCGACCGCA	GGAUCUUCACUCGCGACCGCA : :::::::::::::::::: GCCAGAAGUGAGCGCUGGCGU
Optimal Result 300	TTGCGGTCGCGAGTGAAGCTG	2	1706-1726	GAUCUUCACUCGCGACCGCAA	GAUCUUCACUCGCGACCGCAA : :::::::::::::::::: GUCGAAGUGAGCGCUGGCGUU
Optimal Result 301	TTCGGTTTGCGGTCGCGACTC	2	1712-1732	CACUCGCGACCGCAAACCGAA	CACUCGCGACCGCAAACCGAA : :::::::::::::::::: CUCAGCGCUGGCGUUUGGCUU
Optimal Result 302	TGCAGCAGAAAAGCCGCCCAG	2	1733-1753	GUCGGCGGCUUUUCUGCUGCA	GUCGGCGGCUUUUCUGCUGCA : :::::::::::::::::: GACCCGCCGAAAAGACGACGU
Optimal Result 303	TCCAGTCCAGCGTTTTTGCAC	2	1749-1769	CUGCAAAAACGCUGGACUGGC	CUGCAAAAACGCUGGACUGGC ::::::::::::::::::: CACGUUUUUGCGACCUGACCU
Optimal Result 304	TCATGCCAGTCCAGCGTTCTA	2	1753-1773	AAAAACGCUGGACUGGCAUGA	AAAAACGCUGGACUGGCAUGA : :::::::::::::::::: AUCUUGCGACCUGACCGUACU
Optimal Result 305	TAGTTCATGCCAGTCCAGCGA	2	1757-1777	ACGCUGGACUGGCAUGAACUU	ACGCUGGACUGGCAUGAACUU ::::::::::::::::::: AGCGACCUGACCGUACUUGAU
Optimal Result 306	TCCGAAGTTCATGCCAGTCCT	2	1761-1781	UGGACUGGCAUGAACUUCGGU	UGGACUGGCAUGAACUUCGGU ::::::::::::::::::: UCCUGACCGUACUUGAAGCCU
Optimal Result 307	TGCCTCCCTGCTGCGGTTCTA	2	1783-1803	AAAAACCGCAGCAGGGAGGCA	AAAAACCGCAGCAGGGAGGCA : :::::::::::::::::: AUCUUGGCGUCGUCCCUCCGU
Optimal Result 308	TATTGTTTGCCTCCCTGCCGG	2	1790-1810	GCAGCAGGGAGGCAAACAAUA	GCAGCAGGGAGGCAAACAAUA : :::::::::::::::::: GGCCGUCCCUCCGUUUGUUAU
Optimal Result 309	TACAGGCCGTCGAGTTTTCTC	2.5	35-55	CAAAAAACUCGACGGCCUGUG	CAAAAAACUCGACGGCCUGUG : :::::::::::::::::. CUCUUUUGAGCUGCCGGACAU
Optimal Result 310	TCACAGGCCGTCGAGTTTCTA	2.5	36-56	AAAAAACUCGACGGCCUGUGG	AAAAAACUCGACGGCCUGUGG : :::::::::::::::::. AUCUUUGAGCUGCCGGACACU
Optimal Result 311	TCCACAGGCCGTCGAGTTCTA	2.5	37-57	AAAAACUCGACGGCCUGUGGG	AAAAACUCGACGGCCUGUGGG : :::::::::::::::::. AUCUUGAGCUGCCGGACACCU
Optimal Result 312	TTGAATGCCCACAGGCCGCCC	2.5	44-64	CGACGGCCUGUGGGCAUUCAG	CGACGGCCUGUGGGCAUUCAG : :::::::::::::::::. CCCGCCGGACACCCGUAAGUU
Optimal Result 313	TACAGTTTTCGCGATCCACAG	2.5	64-84	GUCUGGAUCGCGAAAACUGUG	GUCUGGAUCGCGAAAACUGUG : :::::::::::::::::. GACACCUAGCGCUUUUGACAU
Optimal Result 314	TTTGTAACGCGCTTTCCCCCG	2.5	100-120	GGUGGGAAAGCGCGUUACAAG	GGUGGGAAAGCGCGUUACAAG : :::::::::::::::::. GCCCCCUUUCGCGCAAUGUUU
Optimal Result 315	TTGGCACAGCAATTGCCCCGG	2.5	124-144	GCCGGGCAAUUGCUGUGCCAG	GCCGGGCAAUUGCUGUGCCAG : :::::::::::::::::. GGCCCCGUUAACGACACGGUU
Optimal Result 316	TTGCCTGGCACAGCAATTCCG	2.5	128-148	GGCAAUUGCUGUGCCAGGCAG	GGCAAUUGCUGUGCCAGGCAG : :::::::::::::::::. GCCUUAACGACACGGUCCGUU
Optimal Result 317	TTGATCGTTAAAACTGCCCGC	2.5	141-161	CCAGGCAGUUUUAACGAUCAG	CCAGGCAGUUUUAACGAUCAG : :::::::::::::::::. CGCCCGUCAAAAUUGCUAGUU
Optimal Result 318	TGAACTGATCGTTAAAACCGG	2.5	145-165	GCAGUUUUAACGAUCAGUUCG	GCAGUUUUAACGAUCAGUUCG : :::::::::::::::::. GGCCAAAAUUGCUAGUCAAGU
Optimal Result 319	TGGCGAACTGATCGTTAACAG	2.5	148-168	GUUUUAACGAUCAGUUCGCCG	GUUUUAACGAUCAGUUCGCCG : :::::::::::::::::. GACAAUUGCUAGUCAAGCGGU
Optimal Result 320	TAGACGTTGCCCGCATAACTT	2.5	182-202	UAAUUAUGCGGGCAACGUCUG	UAAUUAUGCGGGCAACGUCUG : :::::::::::::::::. UUCAAUACGCCCGUUGCAGAU
Optimal Result 321	TCAGACGTTGCCCGCATACTA	2.5	183-203	AAUUAUGCGGGCAACGUCUGG	AAUUAUGCGGGCAACGUCUGG : :::::::::::::::::. AUCAUACGCCCGUUGCAGACU
Optimal Result 322	TCTTTCGGTATAAAGACTCCC	2.5	212-232	CGAAGUCUUUAUACCGAAAGG	CGAAGUCUUUAUACCGAAAGG : :::::::::::::::::. CCCUCAGAAAUAUGGCUUUCU
Optimal Result 323	TGCTGGCCTGCCCAACCTCTG	2.5	227-247	GAAAGGUUGGGCAGGCCAGCG	GAAAGGUUGGGCAGGCCAGCG : :::::::::::::::::. GUCUCCAACCCGUCCGGUCGU
Optimal Result 324	TAGCACGATACGCTGGCCCGG	2.5	237-257	GCAGGCCAGCGUAUCGUGCUG	GCAGGCCAGCGUAUCGUGCUG : :::::::::::::::::. GGCCCGGUCGCAUAGCACGAU
Optimal Result 325	TCGTAATGAGTGACCGCACCC	2.5	263-283	CGAUGCGGUCACUCAUUACGG	CGAUGCGGUCACUCAUUACGG : :::::::::::::::::. CCCACGCCAGUGAGUAAUGCU
Optimal Result 326	TCCACACTTTGCCGTAATCAC	2.5	274-294	CUCAUUACGGCAAAGUGUGGG	CUCAUUACGGCAAAGUGUGGG : :::::::::::::::::. CACUAAUGCCGUUUCACACCU
Optimal Result 327	TGGCTTCAAATGGCGTATCGG	2.5	328-348	GCUAUACGCCAUUUGAAGCCG	GCUAUACGCCAUUUGAAGCCG : :::::::::::::::::. GGCUAUGCGGUAAACUUCGGU
Optimal Result 328	TGTGACATCGGCTTCAAACGC	2.5	336-356	CCAUUUGAAGCCGAUGUCACG	CCAUUUGAAGCCGAUGUCACG : :::::::::::::::::. CGCAAACUUCGGCUACAGUGU
Optimal Result 329	TGGCAATAACATACGGCGCGT	2.5	352-372	UCACGCCGUAUGUUAUUGCCG	UCACGCCGUAUGUUAUUGCCG : :::::::::::::::::. UGCGCGGCAUACAAUAACGGU
Optimal Result 330	TGGTGATACGTACACTTTCCG	2.5	373-393	GGAAAAGUGUACGUAUCACCG	GGAAAAGUGUACGUAUCACCG : :::::::::::::::::. GCCUUUCACAUGCAUAGUGGU
Optimal Result 331	TACACAAACGGTGATACGCAG	2.5	381-401	GUACGUAUCACCGUUUGUGUG	GUACGUAUCACCGUUUGUGUG : :::::::::::::::::. GACGCAUAGUGGCAAACACAU
Optimal Result 332	TAGTTCAGTTCGTTGTTCCCT	2.5	398-418	UGUGAACAACGAACUGAACUG	UGUGAACAACGAACUGAACUG : :::::::::::::::::. UCCCUUGUUGCUUGACUUGAU
Optimal Result 333	TGGCGGGATAGTCTGCCACTA	2.5	414-434	AACUGGCAGACUAUCCCGCCG	AACUGGCAGACUAUCCCGCCG : :::::::::::::::::. AUCACCGUCUGAUAGGGCGGU
Optimal Result 334	TACCATTCCCGGCGGGATCGA	2.5	423-443	ACUAUCCCGCCGGGAAUGGUG	ACUAUCCCGCCGGGAAUGGUG : :::::::::::::::::. AGCUAGGGCGGCCCUUACCAU
Optimal Result 335	TTTGCCGTTTTCGTCGGTCAA	2.5	444-464	AUUACCGACGAAAACGGCAAG	AUUACCGACGAAAACGGCAAG : :::::::::::::::::. AACUGGCUGCUUUUGCCGUUU
Optimal Result 336	TCGGCATAGTTAAAGAAACCT	2.5	485-505	UGAUUUCUUUAACUAUGCCGG	UGAUUUCUUUAACUAUGCCGG : :::::::::::::::::. UCCAAAGAAAUUGAUACGGCU
Optimal Result 337	TGATGGATTCCGGCATAGCTT	2.5	494-514	UAACUAUGCCGGAAUCCAUCG	UAACUAUGCCGGAAUCCAUCG : :::::::::::::::::. UUCGAUACGGCCUUAGGUAGU
Optimal Result 338	TTGCGATGGATTCCGGCACAC	2.5	497-517	CUAUGCCGGAAUCCAUCGCAG	CUAUGCCGGAAUCCAUCGCAG : :::::::::::::::::. CACACGGCCUUAGGUAGCGUU
Optimal Result 339	TATTACGCTGCGATGGATCCG	2.5	504-524	GGAAUCCAUCGCAGCGUAAUG	GGAAUCCAUCGCAGCGUAAUG : :::::::::::::::::. GCCUAGGUAGCGUCGCAUUAU
Optimal Result 340	TGGCGTGGTGTAGAGCATCAG	2.5	519-539	GUAAUGCUCUACACCACGCCG	GUAAUGCUCUACACCACGCCG : :::::::::::::::::. GACUACGAGAUGUGGUGCGGU
Optimal Result 341	TCAGGTGTTCGGCGTGGTCTT	2.5	528-548	UACACCACGCCGAACACCUGG	UACACCACGCCGAACACCUGG : :::::::::::::::::. UUCUGGUGCGGCUUGUGGACU
Optimal Result 342	TCCAGGTGTTCGGCGTGGCGA	2.5	529-549	ACACCACGCCGAACACCUGGG	ACACCACGCCGAACACCUGGG : :::::::::::::::::. AGCGGUGCGGCUUGUGGACCU
Optimal Result 343	TGGTGATATCGTCCACCCCGC	2.5	544-564	CCUGGGUGGACGAUAUCACCG	CCUGGGUGGACGAUAUCACCG : :::::::::::::::::. CGCCCCACCUGCUAUAGUGGU
Optimal Result 344	TGCGACATGCGTCACCACCGA	2.5	561-581	ACCGUGGUGACGCAUGUCGCG	ACCGUGGUGACGCAUGUCGCG : :::::::::::::::::. AGCCACCACUGCGUACAGCGU
Optimal Result 345	TAACAGACGCGTGGTTACCGA	2.5	586-606	ACUGUAACCACGCGUCUGUUG	ACUGUAACCACGCGUCUGUUG : :::::::::::::::::. AGCCAUUGGUGCGCAGACAAU
Optimal Result 346	TAGTCAACAGACGCGTGGCTT	2.5	590-610	UAACCACGCGUCUGUUGACUG	UAACCACGCGUCUGUUGACUG : :::::::::::::::::. UUCGGUGCGCAGACAACUGAU
Optimal Result 347	TCACCTGCCAGTCAACAGCCC	2.5	598-618	CGUCUGUUGACUGGCAGGUGG	CGUCUGUUGACUGGCAGGUGG : :::::::::::::::::. CCCGACAACUGACCGUCCACU
Optimal Result 348	TACCACCTGCCAGTCAACCGT	2.5	600-620	UCUGUUGACUGGCAGGUGGUG	UCUGUUGACUGGCAGGUGGUG : :::::::::::::::::. UGCCAACUGACCGUCCACCAU
Optimal Result 349	TAACGCTGACATCACCATCGC	2.5	622-642	CCAAUGGUGAUGUCAGCGUUG	CCAAUGGUGAUGUCAGCGUUG : :::::::::::::::::. CGCUACCACUACAGUCGCAAU
Optimal Result 350	TGCTAGTGCCTTGTCCAGCTC	2.5	673-693	CAACUGGACAAGGCACUAGCG	CAACUGGACAAGGCACUAGCG : :::::::::::::::::. CUCGACCUGUUCCGUGAUCGU
Optimal Result 351	TCCGCTAGTGCCTTGTCCCGA	2.5	675-695	ACUGGACAAGGCACUAGCGGG	ACUGGACAAGGCACUAGCGGG : :::::::::::::::::. AGCCCUGUUCCGUGAUCGCCU
Optimal Result 352	TAAAGTCCCGCTAGTGCCCTC	2.5	681-701	CAAGGCACUAGCGGGACUUUG	CAAGGCACUAGCGGGACUUUG : :::::::::::::::::. CUCCCGUGAUCGCCCUGAAAU
Optimal Result 353	TAGAGGTGCGGATTCACCCCA	2.5	704-724	AGUGGUGAAUCCGCACCUCUG	AGUGGUGAAUCCGCACCUCUG : :::::::::::::::::. ACCCCACUUAGGCGUGGAGAU
Optimal Result 354	TGGTTGCCAGAGGTGCGGCTA	2.5	711-731	AAUCCGCACCUCUGGCAACCG	AAUCCGCACCUCUGGCAACCG : :::::::::::::::::. AUCGGCGUGGAGACCGUUGGU
Optimal Result 355	TCCGGTTGCCAGAGGTGCCGT	2.5	713-733	UCCGCACCUCUGGCAACCGGG	UCCGCACCUCUGGCAACCGGG : :::::::::::::::::. UGCCGUGGAGACCGUUGGCCU
Optimal Result 356	TACCCGGTTGCCAGAGGTCCC	2.5	715-735	CGCACCUCUGGCAACCGGGUG	CGCACCUCUGGCAACCGGGUG : :::::::::::::::::. CCCUGGAGACCGUUGGCCCAU
Optimal Result 357	TTGTGACGCACAGTTCATCGT	2.5	745-765	UCUAUGAACUGUGCGUCACAG	UCUAUGAACUGUGCGUCACAG : :::::::::::::::::. UGCUACUUGACACGCAGUGUU
Optimal Result 358	TGACGCGAAGCGGGTAGACAA	2.5	787-807	AUAUCUACCCGCUUCGCGUCG	AUAUCUACCCGCUUCGCGUCG : :::::::::::::::::. AACAGAUGGGCGAAGCGCAGU
Optimal Result 359	TCGACGCGAAGCGGGTAGCTT	2.5	788-808	UAUCUACCCGCUUCGCGUCGG	UAUCUACCCGCUUCGCGUCGG : :::::::::::::::::. UUCGAUGGGCGAAGCGCAGCU
Optimal Result 360	TGGATGCCGACGCGAAGCCGC	2.5	794-814	CCCGCUUCGCGUCGGCAUCCG	CCCGCUUCGCGUCGGCAUCCG : :::::::::::::::::. CGCCGAAGCGCAGCCGUAGGU
Optimal Result 361	TACTGACCGGATGCCGACCCC	2.5	801-821	CGCGUCGGCAUCCGGUCAGUG	CGCGUCGGCAUCCGGUCAGUG : :::::::::::::::::. CCCCAGCCGUAGGCCAGUCAU
Optimal Result 362	TGGTTTGTGGTTAATCAGCAT	2.5	840-860	UUCCUGAUUAACCACAAACCG	UUCCUGAUUAACCACAAACCG : :::::::::::::::::. UACGACUAAUUGGUGUUUGGU
Optimal Result 363	TCAGTAAAGTAGAACGGTCTC	2.5	854-874	CAAACCGUUCUACUUUACUGG	CAAACCGUUCUACUUUACUGG : :::::::::::::::::. CUCUGGCAAGAUGAAAUGACU
Optimal Result 364	TGACCAAAGCCAGTAAAGCAC	2.5	863-883	CUACUUUACUGGCUUUGGUCG	CUACUUUACUGGCUUUGGUCG : :::::::::::::::::. CACGAAAUGACCGAAACCAGU
Optimal Result 365	TATGACGACCAAAGCCAGCAT	2.5	868-888	UUACUGGCUUUGGUCGUCAUG	UUACUGGCUUUGGUCGUCAUG : :::::::::::::::::. UACGACCGAAACCAGCAGUAU
Optimal Result 366	TATCTTCATGACGACCAACGG	2.5	874-894	GCUUUGGUCGUCAUGAAGAUG	GCUUUGGUCGUCAUGAAGAUG : :::::::::::::::::. GGCAACCAGCAGUACUUCUAU
Optimal Result 367	TGTAAGTCCGCATCTTCACGT	2.5	884-904	UCAUGAAGAUGCGGACUUACG	UCAUGAAGAUGCGGACUUACG : :::::::::::::::::. UGCACUUCUACGCCUGAAUGU
Optimal Result 368	TCTTTGCCACGTAAGTCCCCT	2.5	893-913	UGCGGACUUACGUGGCAAAGG	UGCGGACUUACGUGGCAAAGG : :::::::::::::::::. UCCCCUGAAUGCACCGUUUCU
Optimal Result 369	TGTGGTCGTGCACCATCACCT	2.5	925-945	UGCUGAUGGUGCACGACCACG	UGCUGAUGGUGCACGACCACG : :::::::::::::::::. UCCACUACCACGUGCUGGUGU
Optimal Result 370	TGGTAGGAGTTGGCCCCACTG	2.5	959-979	GAUUGGGGCCAACUCCUACCG	GAUUGGGGCCAACUCCUACCG : :::::::::::::::::. GUCACCCCGGUUGAGGAUGGU
Optimal Result 371	TGAGGTACGGTAGGAGTTCGG	2.5	966-986	GCCAACUCCUACCGUACCUCG	GCCAACUCCUACCGUACCUCG : :::::::::::::::::. GGCUUGAGGAUGGCAUGGAGU
Optimal Result 372	TAGCGTAAGGGTAATGCGCGC	2.5	982-1002	CCUCGCAUUACCCUUACGCUG	CCUCGCAUUACCCUUACGCUG : :::::::::::::::::. CGCGCGUAAUGGGAAUGCGAU
Optimal Result 373	TCATGTTCATCTGCCCAGCCC	2.5	1013-1033	CGACUGGGCAGAUGAACAUGG	CGACUGGGCAGAUGAACAUGG : :::::::::::::::::. CCCGACCCGUCUACUUGUACU
Optimal Result 374	TACGATGCCATGTTCATCCGG	2.5	1020-1040	GCAGAUGAACAUGGCAUCGUG	GCAGAUGAACAUGGCAUCGUG : :::::::::::::::::. GGCCUACUUGUACCGUAGCAU
Optimal Result 375	TGCTTGCTGAGTTTCCCCCTA	2.5	1140-1160	AACGGGGAAACUCAGCAAGCG	AACGGGGAAACUCAGCAAGCG : :::::::::::::::::. AUCCCCCUUUGAGUCGUUCGU
Optimal Result 376	TTGTAAGTGCGCTTGCTGCGA	2.5	1149-1169	ACUCAGCAAGCGCACUUACAG	ACUCAGCAAGCGCACUUACAG : :::::::::::::::::. AGCGUCGUUCGCGUGAAUGUU
Optimal Result 377	TCTGTAAGTGCGCTTGCTCAC	2.5	1150-1170	CUCAGCAAGCGCACUUACAGG	CUCAGCAAGCGCACUUACAGG : :::::::::::::::::. CACUCGUUCGCGUGAAUGUCU
Optimal Result 378	TTTTAATCGCCTGTAAGTCCC	2.5	1159-1179	CGCACUUACAGGCGAUUAAAG	CGCACUUACAGGCGAUUAAAG : :::::::::::::::::. CCCUGAAUGUCCGCUAAUUUU
Optimal Result 379	TCACGCTTGGGTGGTTTTCGA	2.5	1195-1215	ACAAAAACCACCCAAGCGUGG	ACAAAAACCACCCAAGCGUGG : :::::::::::::::::. AGCUUUUGGUGGGUUCGCACU
Optimal Result 380	TACCACGCTTGGGTGGTTCTA	2.5	1197-1217	AAAAACCACCCAAGCGUGGUG	AAAAACCACCCAAGCGUGGUG : :::::::::::::::::. AUCUUGGUGGGUUCGCACCAU
Optimal Result 381	TCACATCACCACGCTTGGCTC	2.5	1203-1223	CACCCAAGCGUGGUGAUGUGG	CACCCAAGCGUGGUGAUGUGG : :::::::::::::::::. CUCGGUUCGCACCACUACACU
Optimal Result 382	TGGGTATCCGGTTCGTTGCCT	2.5	1229-1249	UGCCAACGAACCGGAUACCCG	UGCCAACGAACCGGAUACCCG : :::::::::::::::::. UCCGUUGCUUGGCCUAUGGGU
Optimal Result 383	TGGACGGGTATCCGGTTCCTA	2.5	1233-1253	AACGAACCGGAUACCCGUCCG	AACGAACCGGAUACCCGUCCG : :::::::::::::::::. AUCCUUGGCCUAUGGGCAGGU
Optimal Result 384	TTTGCGGACGGGTATCCGCTA	2.5	1237-1257	AACCGGAUACCCGUCCGCAAG	AACCGGAUACCCGUCCGCAAG : :::::::::::::::::. AUCGCCUAUGGGCAGGCGUUU
Optimal Result 385	TCTTGCGGACGGGTATCCCGA	2.5	1238-1258	ACCGGAUACCCGUCCGCAAGG	ACCGGAUACCCGUCCGCAAGG : :::::::::::::::::. AGCCCUAUGGGCAGGCGUUCU
Optimal Result 386	TGTGCACCTTGCGGACGGCTT	2.5	1244-1264	UACCCGUCCGCAAGGUGCACG	UACCCGUCCGCAAGGUGCACG : :::::::::::::::::. UUCGGCAGGCGUUCCACGUGU
Optimal Result 387	TCGTGCACCTTGCGGACGCGA	2.5	1245-1265	ACCCGUCCGCAAGGUGCACGG	ACCCGUCCGCAAGGUGCACGG : :::::::::::::::::. AGCGCAGGCGUUCCACGUGCU
Optimal Result 388	TGCGAAATATTCCCGTGCCCG	2.5	1257-1277	GGUGCACGGGAAUAUUUCGCG	GGUGCACGGGAAUAUUUCGCG : :::::::::::::::::. GCCCGUGCCCUUAUAAAGCGU
Optimal Result 389	TGGACGCGTCGGGTCGAGCTA	2.5	1299-1319	AAACUCGACCCGACGCGUCCG	AAACUCGACCCGACGCGUCCG : :::::::::::::::::. AUCGAGCUGGGCUGCGCAGGU
Optimal Result 390	TAGGTGATCGGACGCGTCCGC	2.5	1307-1327	CCCGACGCGUCCGAUCACCUG	CCCGACGCGUCCGAUCACCUG : :::::::::::::::::. CGCCUGCGCAGGCUAGUGGAU
Optimal Result 391	TGCAGGTGATCGGACGCGCCC	2.5	1309-1329	CGACGCGUCCGAUCACCUGCG	CGACGCGUCCGAUCACCUGCG : :::::::::::::::::. CCCGCGCAGGCUAGUGGACGU
Optimal Result 392	TATTGACGCAGGTGATCGCAG	2.5	1315-1335	GUCCGAUCACCUGCGUCAAUG	GUCCGAUCACCUGCGUCAAUG : :::::::::::::::::. GACGCUAGUGGACGCAGUUAU
Optimal Result 393	TATTACATTGACGCAGGTCAA	2.5	1320-1340	AUCACCUGCGUCAAUGUAAUG	AUCACCUGCGUCAAUGUAAUG : :::::::::::::::::. AACUGGACGCAGUUACAUUAU
Optimal Result 394	TGTCGCAGAACATTACATCGT	2.5	1330-1350	UCAAUGUAAUGUUCUGCGACG	UCAAUGUAAUGUUCUGCGACG : :::::::::::::::::. UGCUACAUUACAAGACGCUGU
Optimal Result 395	TGGTGTGAGCGTCGCAGACCT	2.5	1339-1359	UGUUCUGCGACGCUCACACCG	UGUUCUGCGACGCUCACACCG : :::::::::::::::::. UCCAGACGCUGCGAGUGUGGU
Optimal Result 396	TTGATGGTATCGGTGTGACCC	2.5	1349-1369	CGCUCACACCGAUACCAUCAG	CGCUCACACCGAUACCAUCAG : :::::::::::::::::. CCCAGUGUGGCUAUGGUAGUU
Optimal Result 397	TATCCGTAATAACGGTTCCGC	2.5	1391-1411	CCUGAACCGUUAUUACGGAUG	CCUGAACCGUUAUUACGGAUG : :::::::::::::::::. CGCCUUGGCAAUAAUGCCUAU
Optimal Result 398	TATACCATCCGTAATAACCGA	2.5	1396-1416	ACCGUUAUUACGGAUGGUAUG	ACCGUUAUUACGGAUGGUAUG : :::::::::::::::::. AGCCAAUAAUGCCUACCAUAU
Optimal Result 399	TTTTGGACATACCATCCGCAT	2.5	1403-1423	UUACGGAUGGUAUGUCCAAAG	UUACGGAUGGUAUGUCCAAAG : :::::::::::::::::. UACGCCUACCAUACAGGUUUU
Optimal Result 400	TTCTGCCGTTTCCAAATCCCG	2.5	1425-1445	GGCGAUUUGGAAACGGCAGAG	GGCGAUUUGGAAACGGCAGAG : :::::::::::::::::. GCCCUAAACCUUUGCCGUCUU
Optimal Result 401	TACGCCGTATTCGGTGATCAA	2.5	1500-1520	AUCAUCACCGAAUACGGCGUG	AUCAUCACCGAAUACGGCGUG : :::::::::::::::::. AACUAGUGGCUUAUGCCGCAU
Optimal Result 402	TCACGCCGTATTCGGTGACGT	2.5	1501-1521	UCAUCACCGAAUACGGCGUGG	UCAUCACCGAAUACGGCGUGG : :::::::::::::::::. UGCAGUGGCUUAUGCCGCACU
Optimal Result 403	TGTATCCACGCCGTATTCCGA	2.5	1506-1526	ACCGAAUACGGCGUGGAUACG	ACCGAAUACGGCGUGGAUACG : :::::::::::::::::. AGCCUUAUGCCGCACCUAUGU
Optimal Result 404	TCCGGCTAACGTATCCACCCG	2.5	1515-1535	GGCGUGGAUACGUUAGCCGGG	GGCGUGGAUACGUUAGCCGGG : :::::::::::::::::. GCCCACCUAUGCAAUCGGCCU
Optimal Result 405	TCACATGTCGGTGTACATCGT	2.5	1542-1562	UCAAUGUACACCGACAUGUGG	UCAAUGUACACCGACAUGUGG : :::::::::::::::::. UGCUACAUGUGGCUGUACACU
Optimal Result 406	TACACTGATACTCTTCACCCG	2.5	1561-1581	GGAGUGAAGAGUAUCAGUGUG	GGAGUGAAGAGUAUCAGUGUG : :::::::::::::::::. GCCCACUUCUCAUAGUCACAU
Optimal Result 407	TATGCACACTGATACTCTCCT	2.5	1565-1585	UGAAGAGUAUCAGUGUGCAUG	UGAAGAGUAUCAGUGUGCAUG : :::::::::::::::::. UCCUCUCAUAGUCACACGUAU
Optimal Result 408	TGCGGTGATACATATCCACCG	2.5	1585-1605	GGCUGGAUAUGUAUCACCGCG	GGCUGGAUAUGUAUCACCGCG : :::::::::::::::::. GCCACCUAUACAUAGUGGCGU
Optimal Result 409	TCTTGCGAGGTCGCAAAACCC	2.5	1655-1675	CGAUUUUGCGACCUCGCAAGG	CGAUUUUGCGACCUCGCAAGG : :::::::::::::::::. CCCAAAACGCUGGAGCGUUCU
Optimal Result 410	TGCGCAATATGCCTTGCGCGC	2.5	1666-1686	CCUCGCAAGGCAUAUUGCGCG	CCUCGCAAGGCAUAUUGCGCG : :::::::::::::::::. CGCGCGUUCCGUAUAACGCGU
Optimal Result 411	TAACGCGCAATATGCCTTCCC	2.5	1669-1689	CGCAAGGCAUAUUGCGCGUUG	CGCAAGGCAUAUUGCGCGUUG : :::::::::::::::::. CCCUUCCGUAUAACGCGCAAU
Optimal Result 412	TGACTTCGGTTTGCGGTCCCC	2.5	1716-1736	CGCGACCGCAAACCGAAGUCG	CGCGACCGCAAACCGAAGUCG : :::::::::::::::::. CCCCUGGCGUUUGGCUUCAGU
Optimal Result 413	TCGCCGACTTCGGTTTGCCGA	2.5	1720-1740	ACCGCAAACCGAAGUCGGCGG	ACCGCAAACCGAAGUCGGCGG : :::::::::::::::::. AGCCGUUUGGCUUCAGCCGCU
Optimal Result 414	TACCGAAGTTCATGCCAGCCG	2.5	1762-1782	GGACUGGCAUGAACUUCGGUG	GGACUGGCAUGAACUUCGGUG : :::::::::::::::::. GCCGACCGUACUUGAAGCCAU
Optimal Result 415	TGGGTTTCTACAGGACGGCCG	3	2-22	GGUCCGUCCUGUAGAAACCCC	GGUCCGUCCUGUAGAAACCCC : ::::::::::::::::: GCCGGCAGGACAUCUUUGGGU
Optimal Result 416	TGGCCGTCGAGTTTTTTGCTA	3	32-52	AAUCAAAAAACUCGACGGCCU	AAUCAAAAAACUCGACGGCCU : ::::::::::::::::: AUCGUUUUUUGAGCUGCCGGU
Optimal Result 417	TCAGGCCGTCGAGTTTTTCGT	3	34-54	UCAAAAAACUCGACGGCCUGU	UCAAAAAACUCGACGGCCUGU : ::::::::::::::::: UGCUUUUUGAGCUGCCGGACU
Optimal Result 418	TCCCACAGGCCGTCGAGTCTA	3	38-58	AAAACUCGACGGCCUGUGGGC	AAAACUCGACGGCCUGUGGGC : ::::::::::::::::: AUCUGAGCUGCCGGACACCCU
Optimal Result 419	TTGCCCACAGGCCGTCGACTA	3	40-60	AACUCGACGGCCUGUGGGCAU	AACUCGACGGCCUGUGGGCAU : ::::::::::::::::: AUCAGCUGCCGGACACCCGUU
Optimal Result 420	TATGCCCACAGGCCGTCGCGA	3	41-61	ACUCGACGGCCUGUGGGCAUU	ACUCGACGGCCUGUGGGCAUU : ::::::::::::::::: AGCGCUGCCGGACACCCGUAU
Optimal Result 421	TAATGCCCACAGGCCGTCCAC	3	42-62	CUCGACGGCCUGUGGGCAUUC	CUCGACGGCCUGUGGGCAUUC : ::::::::::::::::: CACCUGCCGGACACCCGUAAU
Optimal Result 422	TCTGAATGCCCACAGGCCCTG	3	45-65	GACGGCCUGUGGGCAUUCAGU	GACGGCCUGUGGGCAUUCAGU : ::::::::::::::::: GUCCCGGACACCCGUAAGUCU
Optimal Result 423	TGTTTTCGCGATCCAGACCGT	3	61-81	UCAGUCUGGAUCGCGAAAACU	UCAGUCUGGAUCGCGAAAACU : ::::::::::::::::: UGCCAGACCUAGCGCUUUUGU
Optimal Result 424	TATTCCACAGTTTTCGCGCTG	3	69-89	GAUCGCGAAAACUGUGGAAUU	GAUCGCGAAAACUGUGGAAUU : ::::::::::::::::: GUCGCGCUUUUGACACCUUAU
Optimal Result 425	TACGCTGATCAATTCCACCGA	3	79-99	ACUGUGGAAUUGAUCAGCGUU	ACUGUGGAAUUGAUCAGCGUU : ::::::::::::::::: AGCCACCUUAACUAGUCGCAU
Optimal Result 426	TCGCGCTTTCCCACCAACCCA	3	94-114	AGCGUUGGUGGGAAAGCGCGU	AGCGUUGGUGGGAAAGCGCGU : ::::::::::::::::: ACCCAACCACCCUUUCGCGCU
Optimal Result 427	TTAACGCGCTTTCCCACCCAG	3	97-117	GUUGGUGGGAAAGCGCGUUAC	GUUGGUGGGAAAGCGCGUUAC : ::::::::::::::::: GACCCACCCUUUCGCGCAAUU
Optimal Result 428	TGCAATTGCCCGGCTTTCCTC	3	117-137	CAAGAAAGCCGGGCAAUUGCU	CAAGAAAGCCGGGCAAUUGCU : ::::::::::::::::: CUCCUUUCGGCCCGUUAACGU
Optimal Result 429	TCTGCCTGGCACAGCAATCGG	3	129-149	GCAAUUGCUGUGCCAGGCAGU	GCAAUUGCUGUGCCAGGCAGU : ::::::::::::::::: GGCUAACGACACGGUCCGUCU
Optimal Result 430	TACTGCCTGGCACAGCAACTC	3	130-150	CAAUUGCUGUGCCAGGCAGUU	CAAUUGCUGUGCCAGGCAGUU : ::::::::::::::::: CUCAACGACACGGUCCGUCAU
Optimal Result 431	TAAACTGCCTGGCACAGCCAA	3	132-152	AUUGCUGUGCCAGGCAGUUUU	AUUGCUGUGCCAGGCAGUUUU : ::::::::::::::::: AACCGACACGGUCCGUCAAAU
Optimal Result 432	TAACTGATCGTTAAAACTCCG	3	144-164	GGCAGUUUUAACGAUCAGUUC	GGCAGUUUUAACGAUCAGUUC : ::::::::::::::::: GCCUCAAAAUUGCUAGUCAAU
Optimal Result 433	TGCGAACTGATCGTTAAACCA	3	147-167	AGUUUUAACGAUCAGUUCGCC	AGUUUUAACGAUCAGUUCGCC : ::::::::::::::::: ACCAAAUUGCUAGUCAAGCGU
Optimal Result 434	TCGAATATCTGCATCGGCCAT	3	162-182	UUCGCCGAUGCAGAUAUUCGU	UUCGCCGAUGCAGAUAUUCGU : ::::::::::::::::: UACCGGCUACGUCUAUAAGCU
Optimal Result 435	TACGTTGCCCGCATAATTCCC	3	180-200	CGUAAUUAUGCGGGCAACGUC	CGUAAUUAUGCGGGCAACGUC : ::::::::::::::::: CCCUUAAUACGCCCGUUGCAU
Optimal Result 436	TGACGTTGCCCGCATAATCAG	3	181-201	GUAAUUAUGCGGGCAACGUCU	GUAAUUAUGCGGGCAACGUCU : ::::::::::::::::: GACUAAUACGCCCGUUGCAGU
Optimal Result 437	TTACCAGACGTTGCCCGCCTT	3	186-206	UAUGCGGGCAACGUCUGGUAU	UAUGCGGGCAACGUCUGGUAU : ::::::::::::::::: UUCCGCCCGUUGCAGACCAUU
Optimal Result 438	TCTTCGCGCTGATACCAGCCC	3	197-217	CGUCUGGUAUCAGCGCGAAGU	CGUCUGGUAUCAGCGCGAAGU : ::::::::::::::::: CCCGACCAUAGUCGCGCUUCU
Optimal Result 439	TTAAAGACTTCGCGCTGACAG	3	203-223	GUAUCAGCGCGAAGUCUUUAU	GUAUCAGCGCGAAGUCUUUAU : ::::::::::::::::: GACAGUCGCGCUUCAGAAAUU
Optimal Result 440	TTATAAAGACTTCGCGCTCAA	3	205-225	AUCAGCGCGAAGUCUUUAUAC	AUCAGCGCGAAGUCUUUAUAC : ::::::::::::::::: AACUCGCGCUUCAGAAAUAUU
Optimal Result 441	TCCTTTCGGTATAAAGACCTG	3	213-233	GAAGUCUUUAUACCGAAAGGU	GAAGUCUUUAUACCGAAAGGU : ::::::::::::::::: GUCCAGAAAUAUGGCUUUCCU
Optimal Result 442	TGCCTGCCCAACCTTTCGCTT	3	223-243	UACCGAAAGGUUGGGCAGGCC	UACCGAAAGGUUGGGCAGGCC : ::::::::::::::::: UUCGCUUUCCAACCCGUCCGU
Optimal Result 443	TCGCTGGCCTGCCCAACCCTA	3	228-248	AAAGGUUGGGCAGGCCAGCGU	AAAGGUUGGGCAGGCCAGCGU : ::::::::::::::::: AUCCCAACCCGUCCGGUCGCU
Optimal Result 444	TATACGCTGGCCTGCCCACCG	3	231-251	GGUUGGGCAGGCCAGCGUAUC	GGUUGGGCAGGCCAGCGUAUC : ::::::::::::::::: GCCACCCGUCCGGUCGCAUAU
Optimal Result 445	TCGCAGCACGATACGCTGCCG	3	240-260	GGCCAGCGUAUCGUGCUGCGU	GGCCAGCGUAUCGUGCUGCGU : ::::::::::::::::: GCCGUCGCAUAGCACGACGCU
Optimal Result 446	TACGCAGCACGATACGCTCGG	3	241-261	GCCAGCGUAUCGUGCUGCGUU	GCCAGCGUAUCGUGCUGCGUU : ::::::::::::::::: GGCUCGCAUAGCACGACGCAU
Optimal Result 447	TAACGCAGCACGATACGCCGC	3	242-262	CCAGCGUAUCGUGCUGCGUUU	CCAGCGUAUCGUGCUGCGUUU : ::::::::::::::::: CGCCGCAUAGCACGACGCAAU
Optimal Result 448	TTCGAAACGCAGCACGATCCC	3	246-266	CGUAUCGUGCUGCGUUUCGAU	CGUAUCGUGCUGCGUUUCGAU : ::::::::::::::::: CCCUAGCACGACGCAAAGCUU
Optimal Result 449	TTGACCGCATCGAAACGCCGG	3	254-274	GCUGCGUUUCGAUGCGGUCAC	GCUGCGUUUCGAUGCGGUCAC : ::::::::::::::::: GGCCGCAAAGCUACGCCAGUU
Optimal Result 450	TAGTGACCGCATCGAAACCCT	3	256-276	UGCGUUUCGAUGCGGUCACUC	UGCGUUUCGAUGCGGUCACUC : ::::::::::::::::: UCCCAAAGCUACGCCAGUGAU
Optimal Result 451	TATGAGTGACCGCATCGACAG	3	259-279	GUUUCGAUGCGGUCACUCAUU	GUUUCGAUGCGGUCACUCAUU : ::::::::::::::::: GACAGCUACGCCAGUGAGUAU
Optimal Result 452	TCCGTAATGAGTGACCGCCTG	3	264-284	GAUGCGGUCACUCAUUACGGC	GAUGCGGUCACUCAUUACGGC : ::::::::::::::::: GUCCGCCAGUGAGUAAUGCCU
Optimal Result 453	TCCCACACTTTGCCGTAACGT	3	275-295	UCAUUACGGCAAAGUGUGGGU	UCAUUACGGCAAAGUGUGGGU : ::::::::::::::::: UGCAAUGCCGUUUCACACCCU
Optimal Result 454	TATTATTGACCCACACTTCGG	3	283-303	GCAAAGUGUGGGUCAAUAAUC	GCAAAGUGUGGGUCAAUAAUC : ::::::::::::::::: GGCUUCACACCCAGUUAUUAU
Optimal Result 455	TTATAGCCGCCCTGATGCCCG	3	314-334	GGAGCAUCAGGGCGGCUAUAC	GGAGCAUCAGGGCGGCUAUAC : ::::::::::::::::: GCCCGUAGUCCCGCCGAUAUU
Optimal Result 456	TCGTATAGCCGCCCTGATCCA	3	316-336	AGCAUCAGGGCGGCUAUACGC	AGCAUCAGGGCGGCUAUACGC : ::::::::::::::::: ACCUAGUCCCGCCGAUAUGCU
Optimal Result 457	TGCGTATAGCCGCCCTGACGG	3	317-337	GCAUCAGGGCGGCUAUACGCC	GCAUCAGGGCGGCUAUACGCC : ::::::::::::::::: GGCAGUCCCGCCGAUAUGCGU
Optimal Result 458	TTGGCGTATAGCCGCCCTCAA	3	319-339	AUCAGGGCGGCUAUACGCCAU	AUCAGGGCGGCUAUACGCCAU : ::::::::::::::::: AACUCCCGCCGAUAUGCGGUU
Optimal Result 459	TATGGCGTATAGCCGCCCCGT	3	320-340	UCAGGGCGGCUAUACGCCAUU	UCAGGGCGGCUAUACGCCAUU : ::::::::::::::::: UGCCCCGCCGAUAUGCGGUAU
Optimal Result 460	TGCTTCAAATGGCGTATACCG	3	327-347	GGCUAUACGCCAUUUGAAGCC	GGCUAUACGCCAUUUGAAGCC : ::::::::::::::::: GCCAUAUGCGGUAAACUUCGU
Optimal Result 461	TTGACATCGGCTTCAAATCGG	3	335-355	GCCAUUUGAAGCCGAUGUCAC	GCCAUUUGAAGCCGAUGUCAC : ::::::::::::::::: GGCUAAACUUCGGCUACAGUU
Optimal Result 462	TGCGTGACATCGGCTTCACAA	3	338-358	AUUUGAAGCCGAUGUCACGCC	AUUUGAAGCCGAUGUCACGCC : ::::::::::::::::: AACACUUCGGCUACAGUGCGU
Optimal Result 463	TTACGGCGTGACATCGGCCTG	3	342-362	GAAGCCGAUGUCACGCCGUAU	GAAGCCGAUGUCACGCCGUAU : ::::::::::::::::: GUCCGGCUACAGUGCGGCAUU
Optimal Result 464	TCATACGGCGTGACATCGCCA	3	344-364	AGCCGAUGUCACGCCGUAUGU	AGCCGAUGUCACGCCGUAUGU : ::::::::::::::::: ACCGCUACAGUGCGGCAUACU
Optimal Result 465	TACATACGGCGTGACATCCGG	3	345-365	GCCGAUGUCACGCCGUAUGUU	GCCGAUGUCACGCCGUAUGUU : ::::::::::::::::: GGCCUACAGUGCGGCAUACAU
Optimal Result 466	TTAACATACGGCGTGACACCC	3	347-367	CGAUGUCACGCCGUAUGUUAU	CGAUGUCACGCCGUAUGUUAU : ::::::::::::::::: CCCACAGUGCGGCAUACAAUU
Optimal Result 467	TATAACATACGGCGTGACCTG	3	348-368	GAUGUCACGCCGUAUGUUAUU	GAUGUCACGCCGUAUGUUAUU : ::::::::::::::::: GUCCAGUGCGGCAUACAAUAU
Optimal Result 468	TATACGTACACTTTTCCCCGG	3	369-389	GCCGGGAAAAGUGUACGUAUC	GCCGGGAAAAGUGUACGUAUC : ::::::::::::::::: GGCCCCUUUUCACAUGCAUAU
Optimal Result 469	TCGGTGATACGTACACTTCTG	3	374-394	GAAAAGUGUACGUAUCACCGU	GAAAAGUGUACGUAUCACCGU : ::::::::::::::::: GUCUUCACAUGCAUAGUGGCU
Optimal Result 470	TACGGTGATACGTACACTCTA	3	375-395	AAAAGUGUACGUAUCACCGUU	AAAAGUGUACGUAUCACCGUU : ::::::::::::::::: AUCUCACAUGCAUAGUGGCAU
Optimal Result 471	TAACGGTGATACGTACACCTA	3	376-396	AAAGUGUACGUAUCACCGUUU	AAAGUGUACGUAUCACCGUUU : ::::::::::::::::: AUCCACAUGCAUAGUGGCAAU
Optimal Result 472	TCAAACGGTGATACGTACCCA	3	378-398	AGUGUACGUAUCACCGUUUGU	AGUGUACGUAUCACCGUUUGU : ::::::::::::::::: ACCCAUGCAUAGUGGCAAACU
Optimal Result 473	TTTCAGTTCGTTGTTCACCCT	3	396-416	UGUGUGAACAACGAACUGAAC	UGUGUGAACAACGAACUGAAC : ::::::::::::::::: UCCCACUUGUUGCUUGACUUU
Optimal Result 474	TGGATAGTCTGCCAGTTCCGA	3	410-430	ACUGAACUGGCAGACUAUCCC	ACUGAACUGGCAGACUAUCCC : ::::::::::::::::: AGCCUUGACCGUCUGAUAGGU
Optimal Result 475	TGCATAGTTAAAGAAATCCTC	3	483-503	CAUGAUUUCUUUAACUAUGCC	CAUGAUUUCUUUAACUAUGCC : ::::::::::::::::: CUCCUAAAGAAAUUGAUACGU
Optimal Result 476	TATTCCGGCATAGTTAAACAT	3	489-509	UUCUUUAACUAUGCCGGAAUC	UUCUUUAACUAUGCCGGAAUC : ::::::::::::::::: UACAAAUUGAUACGGCCUUAU
Optimal Result 477	TATGGATTCCGGCATAGTCAT	3	493-513	UUAACUAUGCCGGAAUCCAUC	UUAACUAUGCCGGAAUCCAUC : ::::::::::::::::: UACUGAUACGGCCUUAGGUAU
Optimal Result 478	TCTGCGATGGATTCCGGCCTT	3	498-518	UAUGCCGGAAUCCAUCGCAGC	UAUGCCGGAAUCCAUCGCAGC : ::::::::::::::::: UUCCGGCCUUAGGUAGCGUCU
Optimal Result 479	TCGCTGCGATGGATTCCGCCT	3	500-520	UGCCGGAAUCCAUCGCAGCGU	UGCCGGAAUCCAUCGCAGCGU : ::::::::::::::::: UCCGCCUUAGGUAGCGUCGCU
Optimal Result 480	TGAGCATTACGCTGCGATCGT	3	508-528	UCCAUCGCAGCGUAAUGCUCU	UCCAUCGCAGCGUAAUGCUCU : ::::::::::::::::: UGCUAGCGUCGCAUUACGAGU
Optimal Result 481	TTAGAGCATTACGCTGCGCTC	3	510-530	CAUCGCAGCGUAAUGCUCUAC	CAUCGCAGCGUAAUGCUCUAC : ::::::::::::::::: CUCGCGUCGCAUUACGAGAUU
Optimal Result 482	TTGTTCGGCGTGGTGTAGCGG	3	524-544	GCUCUACACCACGCCGAACAC	GCUCUACACCACGCCGAACAC : ::::::::::::::::: GGCGAUGUGGUGCGGCUUGUU
Optimal Result 483	TCCCAGGTGTTCGGCGTGCTC	3	530-550	CACCACGCCGAACACCUGGGU	CACCACGCCGAACACCUGGGU : ::::::::::::::::: CUCGUGCGGCUUGUGGACCCU
Optimal Result 484	TGTGTTCGGCGTGGTGTACAC	3	525-545	CUCUACACCACGCCGAACACC	CUCUACACCACGCCGAACACC : ::::::::::::::::: CACAUGUGGUGCGGCUUGUGU
Optimal Result 485	TTATCGTCCACCCAGGTGCTG	3	539-559	GAACACCUGGGUGGACGAUAU	GAACACCUGGGUGGACGAUAU : ::::::::::::::::: GUCGUGGACCCACCUGCUAUU
Optimal Result 486	TGTGATATCGTCCACCCACGA	3	543-563	ACCUGGGUGGACGAUAUCACC	ACCUGGGUGGACGAUAUCACC : ::::::::::::::::: AGCACCCACCUGCUAUAGUGU
Optimal Result 487	TTGCGTCACCACGGTGATCTG	3	555-575	GAUAUCACCGUGGUGACGCAU	GAUAUCACCGUGGUGACGCAU : ::::::::::::::::: GUCUAGUGGCACCACUGCGUU
Optimal Result 488	TACATGCGTCACCACGGTCAA	3	558-578	AUCACCGUGGUGACGCAUGUC	AUCACCGUGGUGACGCAUGUC : ::::::::::::::::: AACUGGCACCACUGCGUACAU
Optimal Result 489	TCGACATGCGTCACCACGCTC	3	560-580	CACCGUGGUGACGCAUGUCGC	CACCGUGGUGACGCAUGUCGC : ::::::::::::::::: CUCGCACCACUGCGUACAGCU
Optimal Result 490	TTGGTTACAGTCTTGCGCCAG	3	576-596	GUCGCGCAAGACUGUAACCAC	GUCGCGCAAGACUGUAACCAC : ::::::::::::::::: GACCGCGUUCUGACAUUGGUU
Optimal Result 491	TCGTGGTTACAGTCTTGCCCC	3	578-598	CGCGCAAGACUGUAACCACGC	CGCGCAAGACUGUAACCACGC : ::::::::::::::::: CCCCGUUCUGACAUUGGUGCU
Optimal Result 492	TCGCGTGGTTACAGTCTTCCC	3	580-600	CGCAAGACUGUAACCACGCGU	CGCAAGACUGUAACCACGCGU : ::::::::::::::::: CCCUUCUGACAUUGGUGCGCU
Optimal Result 493	TGACGCGTGGTTACAGTCCTC	3	582-602	CAAGACUGUAACCACGCGUCU	CAAGACUGUAACCACGCGUCU : ::::::::::::::::: CUCCUGACAUUGGUGCGCAGU
Optimal Result 494	TCAGACGCGTGGTTACAGCCA	3	584-604	AGACUGUAACCACGCGUCUGU	AGACUGUAACCACGCGUCUGU : ::::::::::::::::: ACCGACAUUGGUGCGCAGACU
Optimal Result 495	TACAGACGCGTGGTTACACTG	3	585-605	GACUGUAACCACGCGUCUGUU	GACUGUAACCACGCGUCUGUU : ::::::::::::::::: GUCACAUUGGUGCGCAGACAU
Optimal Result 496	TCCTGCCAGTCAACAGACCCC	3	596-616	CGCGUCUGUUGACUGGCAGGU	CGCGUCUGUUGACUGGCAGGU : ::::::::::::::::: CCCCAGACAACUGACCGUCCU
Optimal Result 497	TCGCAGTTCAACGCTGACCTG	3	630-650	GAUGUCAGCGUUGAACUGCGU	GAUGUCAGCGUUGAACUGCGU : ::::::::::::::::: GUCCAGUCGCAACUUGACGCU
Optimal Result 498	TTCCGCATCACGCAGTTCCAG	3	639-659	GUUGAACUGCGUGAUGCGGAU	GUUGAACUGCGUGAUGCGGAU : ::::::::::::::::: GACCUUGACGCACUACGCCUU
Optimal Result 499	TTTGCAACCACCTGTTGACCG	3	656-676	GGAUCAACAGGUGGUUGCAAC	GGAUCAACAGGUGGUUGCAAC : ::::::::::::::::: GCCAGUUGUCCACCAACGUUU
Optimal Result 500	TCGGATTCACCACTTGCACAC	3	697-717	CUUUGCAAGUGGUGAAUCCGC	CUUUGCAAGUGGUGAAUCCGC : ::::::::::::::::: CACACGUUCACCACUUAGGCU
Optimal Result 501	TAGGTGCGGATTCACCACCTC	3	702-722	CAAGUGGUGAAUCCGCACCUC	CAAGUGGUGAAUCCGCACCUC : ::::::::::::::::: CUCCACCACUUAGGCGUGGAU
Optimal Result 502	TTTGCCAGAGGTGCGGATCCT	3	709-729	UGAAUCCGCACCUCUGGCAAC	UGAAUCCGCACCUCUGGCAAC : ::::::::::::::::: UCCUAGGCGUGGAGACCGUUU
Optimal Result 503	TCCTTCACCCGGTTGCCACAC	3	720-740	CUCUGGCAACCGGGUGAAGGU	CUCUGGCAACCGGGUGAAGGU : ::::::::::::::::: CACACCGUUGGCCCACUUCCU
Optimal Result 504	TGATAACCTTCACCCGGTCGG	3	725-745	GCAACCGGGUGAAGGUUAUCU	GCAACCGGGUGAAGGUUAUCU : ::::::::::::::::: GGCUGGCCCACUUCCAAUAGU
Optimal Result 505	TCACAGTTCATAGAGATACCG	3	738-758	GGUUAUCUCUAUGAACUGUGC	GGUUAUCUCUAUGAACUGUGC : ::::::::::::::::: GCCAUAGAGAUACUUGACACU
Optimal Result 506	TACGCACAGTTCATAGAGCTT	3	741-761	UAUCUCUAUGAACUGUGCGUC	UAUCUCUAUGAACUGUGCGUC : ::::::::::::::::: UUCGAGAUACUUGACACGCAU
Optimal Result 507	TTGACGCACAGTTCATAGCGT	3	743-763	UCUCUAUGAACUGUGCGUCAC	UCUCUAUGAACUGUGCGUCAC : ::::::::::::::::: UGCGAUACUUGACACGCAGUU
Optimal Result 508	TCTGTGACGCACAGTTCACAC	3	746-766	CUAUGAACUGUGCGUCACAGC	CUAUGAACUGUGCGUCACAGC : ::::::::::::::::: CACACUUGACACGCAGUGUCU
Optimal Result 509	TGCTGTGACGCACAGTTCCTT	3	747-767	UAUGAACUGUGCGUCACAGCC	UAUGAACUGUGCGUCACAGCC : ::::::::::::::::: UUCCUUGACACGCAGUGUCGU
Optimal Result 510	TGCTTTTGGCTGTGACGCCCT	3	754-774	UGUGCGUCACAGCCAAAAGCC	UGUGCGUCACAGCCAAAAGCC : ::::::::::::::::: UCCCGCAGUGUCGGUUUUCGU
Optimal Result 511	TTCACACTCTGTCTGGCTCTA	3	768-788	AAAAGCCAGACAGAGUGUGAU	AAAAGCCAGACAGAGUGUGAU : ::::::::::::::::: AUCUCGGUCUGUCUCACACUU
Optimal Result 512	TGCGGGTAGATATCACACCCA	3	779-799	AGAGUGUGAUAUCUACCCGCU	AGAGUGUGAUAUCUACCCGCU : ::::::::::::::::: ACCCACACUAUAGAUGGGCGU
Optimal Result 513	TCGAAGCGGGTAGATATCCCT	3	783-803	UGUGAUAUCUACCCGCUUCGC	UGUGAUAUCUACCCGCUUCGC : ::::::::::::::::: UCCCUAUAGAUGGGCGAAGCU
Optimal Result 514	TCGCGAAGCGGGTAGATACCT	3	785-805	UGAUAUCUACCCGCUUCGCGU	UGAUAUCUACCCGCUUCGCGU : ::::::::::::::::: UCCAUAGAUGGGCGAAGCGCU
Optimal Result 515	TACGCGAAGCGGGTAGATCTG	3	786-806	GAUAUCUACCCGCUUCGCGUC	GAUAUCUACCCGCUUCGCGUC : ::::::::::::::::: GUCUAGAUGGGCGAAGCGCAU
Optimal Result 516	TCCGACGCGAAGCGGGTACAA	3	789-809	AUCUACCCGCUUCGCGUCGGC	AUCUACCCGCUUCGCGUCGGC : ::::::::::::::::: AACAUGGGCGAAGCGCAGCCU
Optimal Result 517	TTGCCGACGCGAAGCGGGCAC	3	791-811	CUACCCGCUUCGCGUCGGCAU	CUACCCGCUUCGCGUCGGCAU : ::::::::::::::::: CACGGGCGAAGCGCAGCCGUU
Optimal Result 518	TATGCCGACGCGAAGCGGCTT	3	792-812	UACCCGCUUCGCGUCGGCAUC	UACCCGCUUCGCGUCGGCAUC : ::::::::::::::::: UUCGGCGAAGCGCAGCCGUAU
Optimal Result 519	TCCGGATGCCGACGCGAACCC	3	796-816	CGCUUCGCGUCGGCAUCCGGU	CGCUUCGCGUCGGCAUCCGGU : ::::::::::::::::: CCCAAGCGCAGCCGUAGGCCU
Optimal Result 520	TCCACTGACCGGATGCCGCCC	3	803-823	CGUCGGCAUCCGGUCAGUGGC	CGUCGGCAUCCGGUCAGUGGC : ::::::::::::::::: CCCGCCGUAGGCCAGUCACCU
Optimal Result 521	TACTGTTCGCCCTTCACTCCG	3	821-841	GGCAGUGAAGGGCGAACAGUU	GGCAGUGAAGGGCGAACAGUU : ::::::::::::::::: GCCUCACUUCCCGCUUGUCAU
Optimal Result 522	TCGGTTTGTGGTTAATCACGT	3	841-861	UCCUGAUUAACCACAAACCGU	UCCUGAUUAACCACAAACCGU : ::::::::::::::::: UGCACUAAUUGGUGUUUGGCU
Optimal Result 523	TGAACGGTTTGTGGTTAACCT	3	844-864	UGAUUAACCACAAACCGUUCU	UGAUUAACCACAAACCGUUCU : ::::::::::::::::: UCCAAUUGGUGUUUGGCAAGU
Optimal Result 524	TAGTAGAACGGTTTGTGGCTT	3	848-868	UAACCACAAACCGUUCUACUU	UAACCACAAACCGUUCUACUU : ::::::::::::::::: UUCGGUGUUUGGCAAGAUGAU
Optimal Result 525	TAAGTAGAACGGTTTGTGCTA	3	849-869	AACCACAAACCGUUCUACUUU	AACCACAAACCGUUCUACUUU : ::::::::::::::::: AUCGUGUUUGGCAAGAUGAAU
Optimal Result 526	TTAAAGTAGAACGGTTTGCGC	3	851-871	CCACAAACCGUUCUACUUUAC	CCACAAACCGUUCUACUUUAC : ::::::::::::::::: CGCGUUUGGCAAGAUGAAAUU
Optimal Result 527	TAGCCAGTAAAGTAGAACCGA	3	857-877	ACCGUUCUACUUUACUGGCUU	ACCGUUCUACUUUACUGGCUU : ::::::::::::::::: AGCCAAGAUGAAAUGACCGAU
Optimal Result 528	TTGACGACCAAAGCCAGTCAT	3	867-887	UUUACUGGCUUUGGUCGUCAU	UUUACUGGCUUUGGUCGUCAU : ::::::::::::::::: UACUGACCGAAACCAGCAGUU
Optimal Result 529	TTAAGTCCGCATCTTCATCAG	3	883-903	GUCAUGAAGAUGCGGACUUAC	GUCAUGAAGAUGCGGACUUAC : ::::::::::::::::: GACUACUUCUACGCCUGAAUU
Optimal Result 530	TCCACGTAAGTCCGCATCCTG	3	888-908	GAAGAUGCGGACUUACGUGGC	GAAGAUGCGGACUUACGUGGC : ::::::::::::::::: GUCCUACGCCUGAAUGCACCU
Optimal Result 531	TGCACGTTATCGAATCCTCTC	3	908-928	CAAAGGAUUCGAUAACGUGCU	CAAAGGAUUCGAUAACGUGCU : ::::::::::::::::: CUCUCCUAAGCUAUUGCACGU
Optimal Result 532	TCGTGGTCGTGCACCATCCGG	3	926-946	GCUGAUGGUGCACGACCACGC	GCUGAUGGUGCACGACCACGC : ::::::::::::::::: GGCCUACCACGUGCUGGUGCU
Optimal Result 533	TTGCGTGGTCGTGCACCACCT	3	928-948	UGAUGGUGCACGACCACGCAU	UGAUGGUGCACGACCACGCAU : ::::::::::::::::: UCCACCACGUGCUGGUGCGUU
Optimal Result 534	TATGCGTGGTCGTGCACCCTG	3	929-949	GAUGGUGCACGACCACGCAUU	GAUGGUGCACGACCACGCAUU : ::::::::::::::::: GUCCCACGUGCUGGUGCGUAU
Optimal Result 535	TTTAATGCGTGGTCGTGCCCG	3	932-952	GGUGCACGACCACGCAUUAAU	GGUGCACGACCACGCAUUAAU : ::::::::::::::::: GCCCGUGCUGGUGCGUAAUUU
Optimal Result 536	TTCCAGTCCATTAATGCGCGC	3	941-961	CCACGCAUUAAUGGACUGGAU	CCACGCAUUAAUGGACUGGAU : ::::::::::::::::: CGCGCGUAAUUACCUGACCUU
Optimal Result 537	TGCCCCAATCCAGTCCATCAT	3	948-968	UUAAUGGACUGGAUUGGGGCC	UUAAUGGACUGGAUUGGGGCC : ::::::::::::::::: UACUACCUGACCUAACCCCGU
Optimal Result 538	TAGTTGGCCCCAATCCAGCCG	3	953-973	GGACUGGAUUGGGGCCAACUC	GGACUGGAUUGGGGCCAACUC : ::::::::::::::::: GCCGACCUAACCCCGGUUGAU
Optimal Result 539	TGAGTTGGCCCCAATCCACTG	3	954-974	GACUGGAUUGGGGCCAACUCC	GACUGGAUUGGGGCCAACUCC : ::::::::::::::::: GUCACCUAACCCCGGUUGAGU
Optimal Result 540	TGGAGTTGGCCCCAATCCCGA	3	955-975	ACUGGAUUGGGGCCAACUCCU	ACUGGAUUGGGGCCAACUCCU : ::::::::::::::::: AGCCCUAACCCCGGUUGAGGU
Optimal Result 541	TCGGTAGGAGTTGGCCCCCAA	3	960-980	AUUGGGGCCAACUCCUACCGU	AUUGGGGCCAACUCCUACCGU : ::::::::::::::::: AACCCCCGGUUGAGGAUGGCU
Optimal Result 542	TAGGTACGGTAGGAGTTGCCG	3	965-985	GGCCAACUCCUACCGUACCUC	GGCCAACUCCUACCGUACCUC : ::::::::::::::::: GCCGUUGAGGAUGGCAUGGAU
Optimal Result 543	TCGAGGTACGGTAGGAGTCGC	3	967-987	CCAACUCCUACCGUACCUCGC	CCAACUCCUACCGUACCUCGC : ::::::::::::::::: CGCUGAGGAUGGCAUGGAGCU
Optimal Result 544	TTGCGAGGTACGGTAGGACTA	3	969-989	AACUCCUACCGUACCUCGCAU	AACUCCUACCGUACCUCGCAU : ::::::::::::::::: AUCAGGAUGGCAUGGAGCGUU
Optimal Result 545	TATGCGAGGTACGGTAGGCGA	3	970-990	ACUCCUACCGUACCUCGCAUU	ACUCCUACCGUACCUCGCAUU : ::::::::::::::::: AGCGGAUGGCAUGGAGCGUAU
Optimal Result 546	TGGTAATGCGAGGTACGGCAC	3	974-994	CUACCGUACCUCGCAUUACCC	CUACCGUACCUCGCAUUACCC : ::::::::::::::::: CACGGCAUGGAGCGUAAUGGU
Optimal Result 547	TGGGTAATGCGAGGTACGCTT	3	975-995	UACCGUACCUCGCAUUACCCU	UACCGUACCUCGCAUUACCCU : ::::::::::::::::: UUCGCAUGGAGCGUAAUGGGU
Optimal Result 548	TTAAGGGTAATGCGAGGTCCC	3	978-998	CGUACCUCGCAUUACCCUUAC	CGUACCUCGCAUUACCCUUAC : ::::::::::::::::: CCCUGGAGCGUAAUGGGAAUU
Optimal Result 549	TGCGTAAGGGTAATGCGACGA	3	981-1001	ACCUCGCAUUACCCUUACGCU	ACCUCGCAUUACCCUUACGCU : ::::::::::::::::: AGCAGCGUAAUGGGAAUGCGU
Optimal Result 550	TCGATGCCATGTTCATCTCCG	3	1019-1039	GGCAGAUGAACAUGGCAUCGU	GGCAGAUGAACAUGGCAUCGU : ::::::::::::::::: GCCUCUACUUGUACCGUAGCU
Optimal Result 551	TCCACGATGCCATGTTCACCA	3	1022-1042	AGAUGAACAUGGCAUCGUGGU	AGAUGAACAUGGCAUCGUGGU : ::::::::::::::::: ACCACUUGUACCGUAGCACCU
Optimal Result 552	TTCACCACGATGCCATGTCCT	3	1025-1045	UGAACAUGGCAUCGUGGUGAU	UGAACAUGGCAUCGUGGUGAU : ::::::::::::::::: UCCUGUACCGUAGCACCACUU
Optimal Result 553	TATCACCACGATGCCATGCTG	3	1026-1046	GAACAUGGCAUCGUGGUGAUU	GAACAUGGCAUCGUGGUGAUU : ::::::::::::::::: GUCGUACCGUAGCACCACUAU
Optimal Result 554	TGGTTAAAGCCGACAGCACCT	3	1055-1075	UGCUGCUGUCGGCUUUAACCU	UGCUGCUGUCGGCUUUAACCU : ::::::::::::::::: UCCACGACAGCCGAAAUUGGU
Optimal Result 555	TAGGTTAAAGCCGACAGCCGG	3	1056-1076	GCUGCUGUCGGCUUUAACCUC	GCUGCUGUCGGCUUUAACCUC : ::::::::::::::::: GGCCGACAGCCGAAAUUGGAU
Optimal Result 556	TAGAGGTTAAAGCCGACACCT	3	1058-1078	UGCUGUCGGCUUUAACCUCUC	UGCUGUCGGCUUUAACCUCUC : ::::::::::::::::: UCCACAGCCGAAAUUGGAGAU
Optimal Result 557	TTTGCCCGCTTCGAAACCCAA	3	1086-1106	AUUGGUUUCGAAGCGGGCAAC	AUUGGUUUCGAAGCGGGCAAC : ::::::::::::::::: AACCCAAAGCUUCGCCCGUUU
Optimal Result 558	TCCTAAAGAGAGGTTAAACCG	3	1065-1085	GGCUUUAACCUCUCUUUAGGC	GGCUUUAACCUCUCUUUAGGC : ::::::::::::::::: GCCAAAUUGGAGAGAAAUCCU
Optimal Result 559	TAACCAATGCCTAAAGAGCGC	3	1073-1093	CCUCUCUUUAGGCAUUGGUUU	CCUCUCUUUAGGCAUUGGUUU : ::::::::::::::::: CGCGAGAAAUCCGUAACCAAU
Optimal Result 560	TCCTCTTCGCTGTACAGTCCA	3	1115-1135	AGAACUGUACAGCGAAGAGGC	AGAACUGUACAGCGAAGAGGC : ::::::::::::::::: ACCUGACAUGUCGCUUCUCCU
Optimal Result 561	TTTTCCCCGTTGACTGCCCCA	3	1130-1150	AGAGGCAGUCAACGGGGAAAC	AGAGGCAGUCAACGGGGAAAC : ::::::::::::::::: ACCCCGUCAGUUGCCCCUUUU
Optimal Result 562	TAGTGCGCTTGCTGAGTTCCG	3	1145-1165	GGAAACUCAGCAAGCGCACUU	GGAAACUCAGCAAGCGCACUU : ::::::::::::::::: GCCUUGAGUCGUUCGCGUGAU
Optimal Result 563	TTAAGTGCGCTTGCTGAGCTA	3	1147-1167	AAACUCAGCAAGCGCACUUAC	AAACUCAGCAAGCGCACUUAC : ::::::::::::::::: AUCGAGUCGUUCGCGUGAAUU
Optimal Result 564	TTCGCCTGTAAGTGCGCTCGG	3	1154-1174	GCAAGCGCACUUACAGGCGAU	GCAAGCGCACUUACAGGCGAU : ::::::::::::::::: GGCUCGCGUGAAUGUCCGCUU
Optimal Result 565	TATCGCCTGTAAGTGCGCCTC	3	1155-1175	CAAGCGCACUUACAGGCGAUU	CAAGCGCACUUACAGGCGAUU : ::::::::::::::::: CUCCGCGUGAAUGUCCGCUAU
Optimal Result 566	TTCAGCTCTTTAATCGCCCGA	3	1166-1186	ACAGGCGAUUAAAGAGCUGAU	ACAGGCGAUUAAAGAGCUGAU : ::::::::::::::::: AGCCCGCUAAUUUCUCGACUU
Optimal Result 567	TTCACGCGCTATCAGCTCCTA	3	1176-1196	AAAGAGCUGAUAGCGCGUGAC	AAAGAGCUGAUAGCGCGUGAC : ::::::::::::::::: AUCCUCGACUAUCGCGCACUU
Optimal Result 568	TCCACGCTTGGGTGGTTTCTC	3	1196-1216	CAAAAACCACCCAAGCGUGGU	CAAAAACCACCCAAGCGUGGU : ::::::::::::::::: CUCUUUGGUGGGUUCGCACCU
Optimal Result 569	TTCCGGTTCGTTGGCAATCCA	3	1224-1244	AGUAUUGCCAACGAACCGGAU	AGUAUUGCCAACGAACCGGAU : ::::::::::::::::: ACCUAACGGUUGCUUGGCCUU
Optimal Result 570	TTATCCGGTTCGTTGGCACTT	3	1226-1246	UAUUGCCAACGAACCGGAUAC	UAUUGCCAACGAACCGGAUAC : ::::::::::::::::: UUCACGGUUGCUUGGCCUAUU
Optimal Result 571	TCGGGTATCCGGTTCGTTCGG	3	1230-1250	GCCAACGAACCGGAUACCCGU	GCCAACGAACCGGAUACCCGU : ::::::::::::::::: GGCUUGCUUGGCCUAUGGGCU
Optimal Result 572	TACGGGTATCCGGTTCGTCGC	3	1231-1251	CCAACGAACCGGAUACCCGUC	CCAACGAACCGGAUACCCGUC : ::::::::::::::::: CGCUGCUUGGCCUAUGGGCAU
Optimal Result 573	TGACGGGTATCCGGTTCGCTC	3	1232-1252	CAACGAACCGGAUACCCGUCC	CAACGAACCGGAUACCCGUCC : ::::::::::::::::: GGCACUUGGCAAUAAUGCCUU
Optimal Result 574	TTTCCCGTGCACCTTGCGCAG	3	1249-1269	GUCCGCAAGGUGCACGGGAAU	GUCCGCAAGGUGCACGGGAAU : ::::::::::::::::: GACGCGUUCCACGUGCCCUUU
Optimal Result 575	TAATATTCCCGTGCACCTCGG	3	1253-1273	GCAAGGUGCACGGGAAUAUUU	GCAAGGUGCACGGGAAUAUUU : ::::::::::::::::: GGCUCCACGUGCCCUUAUAAU
Optimal Result 576	TGCGCGAAATATTCCCGTCCT	3	1259-1279	UGCACGGGAAUAUUUCGCGCC	UGCACGGGAAUAUUUCGCGCC : ::::::::::::::::: UCCUGCCCUUAUAAAGCGCGU
Optimal Result 577	TTGGCGCGAAATATTCCCCTC	3	1261-1281	CACGGGAAUAUUUCGCGCCAC	CACGGGAAUAUUUCGCGCCAC : ::::::::::::::::: CUCCCCUUAUAAAGCGCGGUU
Optimal Result 578	TGTTTACGCGTTGCTTCCCCG	3	1283-1303	GGCGGAAGCAACGCGUAAACU	GGCGGAAGCAACGCGUAAACU : ::::::::::::::::: GCCCCUUCGUUGCGCAUUUGU
Optimal Result 579	TTCGAGTTTACGCGTTGCCTG	3	1287-1307	GAAGCAACGCGUAAACUCGAC	GAAGCAACGCGUAAACUCGAC : ::::::::::::::::: GUCCGUUGCGCAUUUGAGCUU
Optimal Result 580	TTCGGGTCGAGTTTACGCCTA	3	1292-1312	AACGCGUAAACUCGACCCGAC	AACGCGUAAACUCGACCCGAC : ::::::::::::::::: AUCCGCAUUUGAGCUGGGCUU
Optimal Result 581	TCGCGTCGGGTCGAGTTTCCC	3	1296-1316	CGUAAACUCGACCCGACGCGU	CGUAAACUCGACCCGACGCGU : ::::::::::::::::: CCCUUUGAGCUGGGCUGCGCU
Optimal Result 582	TGACGCGTCGGGTCGAGTCTT	3	1298-131	UAAACUCGACCCGACGCGUCC	UAAACUCGACCCGACGCGUCC : ::::::::::::::::: UUCUGAGCUGGGCUGCGCAGU
Optimal Result 583	TTCGGACGCGTCGGGTCGCGA	3	1301-1321	ACUCGACCCGACGCGUCCGAU	ACUCGACCCGACGCGUCCGAU : ::::::::::::::::: AGCGCUGGGCUGCGCAGGCUU
Optimal Result 584	TATCGGACGCGTCGGGTCCAC	3	1302-1322	CUCGACCCGACGCGUCCGAUC	CUCGACCCGACGCGUCCGAUC : ::::::::::::::::: CACCUGGGCUGCGCAGGCUAU
Optimal Result 585	TTGATCGGACGCGTCGGGCCC	3	1304-1324	CGACCCGACGCGUCCGAUCAC	CGACCCGACGCGUCCGAUCAC : ::::::::::::::::: CCCGGGCUGCGCAGGCUAGUU
Optimal Result 586	TGTGATCGGACGCGTCGGCTG	3	1305-1325	GACCCGACGCGUCCGAUCACC	GACCCGACGCGUCCGAUCACC : ::::::::::::::::: GUCGGCUGCGCAGGCUAGUGU
Optimal Result 587	TCGCAGGTGATCGGACGCCTG	3	1310-1330	GACGCGUCCGAUCACCUGCGU	GACGCGUCCGAUCACCUGCGU : ::::::::::::::::: GUCCGCAGGCUAGUGGACGCU
Optimal Result 588	TCATTGACGCAGGTGATCCGT	3	1316-1336	UCCGAUCACCUGCGUCAAUGU	UCCGAUCACCUGCGUCAAUGU : ::::::::::::::::: UGCCUAGUGGACGCAGUUACU
Optimal Result 589	TTTACATTGACGCAGGTGCTG	3	1319-1339	GAUCACCUGCGUCAAUGUAAU	GAUCACCUGCGUCAAUGUAAU : ::::::::::::::::: GUCGUGGACGCAGUUACAUUU
Optimal Result 590	TGAACATTACATTGACGCCGC	3	1324-1344	CCUGCGUCAAUGUAAUGUUCU	CCUGCGUCAAUGUAAUGUUCU : ::::::::::::::::: CGCCGCAGUUACAUUACAAGU
Optimal Result 591	TCGTCGCAGAACATTACACTC	3	1331-1351	CAAUGUAAUGUUCUGCGACGC	CAAUGUAAUGUUCUGCGACGC : ::::::::::::::::: CUCACAUUACAAGACGCUGCU
Optimal Result 592	TGCGTCGCAGAACATTACCTA	3	1332-1352	AAUGUAAUGUUCUGCGACGCU	AAUGUAAUGUUCUGCGACGCU : ::::::::::::::::: AUCCAUUACAAGACGCUGCGU
Optimal Result 593	TTGAGCGTCGCAGAACATCAG	3	1335-1355	GUAAUGUUCUGCGACGCUCAC	GUAAUGUUCUGCGACGCUCAC : ::::::::::::::::: GACUACAAGACGCUGCGAGUU
Optimal Result 594	TTGTGAGCGTCGCAGAACCTA	3	1337-1357	AAUGUUCUGCGACGCUCACAC	AAUGUUCUGCGACGCUCACAC : ::::::::::::::::: AUCCAAGACGCUGCGAGUGUU
Optimal Result 595	TTCGGTGTGAGCGTCGCACAT	3	1341-1361	UUCUGCGACGCUCACACCGAU	UUCUGCGACGCUCACACCGAU : ::::::::::::::::: UACACGCUGCGAGUGUGGCUU
Optimal Result 596	TTGGTATCGGTGTGAGCGCCC	3	1346-1366	CGACGCUCACACCGAUACCAU	CGACGCUCACACCGAUACCAU : ::::::::::::::::: CCCGCGAGUGUGGCUAUGGUU
Optimal Result 597	TCTGATGGTATCGGTGTGCGG	3	1350-1370	GCUCACACCGAUACCAUCAGC	GCUCACACCGAUACCAUCAGC : ::::::::::::::::: GGCGUGUGGCUAUGGUAGUCU
Optimal Result 598	TAGATCGCTGATGGTATCCGA	3	1356-1376	ACCGAUACCAUCAGCGAUCUC	ACCGAUACCAUCAGCGAUCUC : ::::::::::::::::: AGCCUAUGGUAGUCGCUAGAU
Optimal Result 599	TCACAGCACATCAAAGAGCTG	3	1371-1391	GAUCUCUUUGAUGUGCUGUGC	GAUCUCUUUGAUGUGCUGUGC : ::::::::::::::::: GUCGAGAAACUACACGACACU
Optimal Result 600	TCGGTTCAGGCACAGCACCTG	3	1380-1400	GAUGUGCUGUGCCUGAACCGU	GAUGUGCUGUGCCUGAACCGU : ::::::::::::::::: GUCCACGACACGGACUUGGCU
Optimal Result 601	TATAACGGTTCAGGCACACCT	3	1384-1404	UGCUGUGCCUGAACCGUUAUU	UGCUGUGCCUGAACCGUUAUU : ::::::::::::::::: UCCACACGGACUUGGCAAUAU
Optimal Result 602	TTCCGTAATAACGGTTCACGG	3	1390-1410	GCCUGAACCGUUAUUACGGAU	GCCUGAACCGUUAUUACGGAU : ::::::::::::::::: CGCGUUUGGCAAGAUGAAAUU
Optimal Result 603	TACATACCATCCGTAATACCC	3	1398-1418	CGUUAUUACGGAUGGUAUGUC	CGUUAUUACGGAUGGUAUGUC : ::::::::::::::::: CCCAUAAUGCCUACCAUACAU
Optimal Result 604	TCCGCTTTGGACATACCACCG	3	1407-1427	GGAUGGUAUGUCCAAAGCGGC	GGAUGGUAUGUCCAAAGCGGC : ::::::::::::::::: GCCACCAUACAGGUUUCGCCU
Optimal Result 605	TATCGCCGCTTTGGACATCCG	3	1411-1431	GGUAUGUCCAAAGCGGCGAUU	GGUAUGUCCAAAGCGGCGAUU : ::::::::::::::::: GCCUACAGGUUUCGCCGCUAU
Optimal Result 606	TTCCACGCCGTATTCGGTCAA	3	1503-1523	AUCACCGAAUACGGCGUGGAU	AUCACCGAAUACGGCGUGGAU : ::::::::::::::::: AACUGGCUUAUGCCGCACCUU
Optimal Result 607	TACGTATCCACGCCGTATCCC	3	1508-1528	CGAAUACGGCGUGGAUACGUU	CGAAUACGGCGUGGAUACGUU : ::::::::::::::::: CCCUAUGCCGCACCUAUGCAU
Optimal Result 608	TGCCCGGCTAACGTATCCCCC	3	1517-1537	CGUGGAUACGUUAGCCGGGCU	CGUGGAUACGUUAGCCGGGCU : ::::::::::::::::: CCCCCUAUGCAAUCGGCCCGU
Optimal Result 609	TGTGCAGCCCGGCTAACGCAA	3	1522-1542	AUACGUUAGCCGGGCUGCACU	AUACGUUAGCCGGGCUGCACU : ::::::::::::::::: AACGCAAUCGGCCCGACGUGU
Optimal Result 610	TTACATTGAGTGCAGCCCCGG	3	1530-1550	GCCGGGCUGCACUCAAUGUAC	GCCGGGCUGCACUCAAUGUAC : ::::::::::::::::: GGCCCCGACGUGAGUUACAUU
Optimal Result 611	TGCCATGCACACTGATACCCA	3	1568-1588	AGAGUAUCAGUGUGCAUGGCU	AGAGUAUCAGUGUGCAUGGCU : ::::::::::::::::: ACCCAUAGUCACACGUACCGU
Optimal Result 612	TGTGATACATATCCAGCCCTC	3	1582-1602	CAUGGCUGGAUAUGUAUCACC	CAUGGCUGGAUAUGUAUCACC : ::::::::::::::::: CUCCCGACCUAUACAUAGUGU
Optimal Result 613	TCGCGGTGATACATATCCCGG	3	1586-1606	GCUGGAUAUGUAUCACCGCGU	GCUGGAUAUGUAUCACCGCGU : ::::::::::::::::: GGCCCUAUACAUAGUGGCGCU
Optimal Result 614	TAGACGCGGTGATACATACCG	3	1589-1609	GGAUAUGUAUCACCGCGUCUU	GGAUAUGUAUCACCGCGUCUU : ::::::::::::::::: GCCAUACAUAGUGGCGCAGAU
Optimal Result 615	TCGCGATCAAAGACGCGGCGT	3	1598-1618	UCACCGCGUCUUUGAUCGCGU	UCACCGCGUCUUUGAUCGCGU : ::::::::::::::::: UGCGGCGCAGAAACUAGCGCU
Optimal Result 616	TACGCGATCAAAGACGCGCTC	3	1599-1619	CACCGCGUCUUUGAUCGCGUC	CACCGCGUCUUUGAUCGCGUC : ::::::::::::::::: CUCGCGCAGAAACUAGCGCAU
Optimal Result 617	TGCGAAATTCCATACCTGCTG	3	1635-1655	GAACAGGUAUGGAAUUUCGCC	GAACAGGUAUGGAAUUUCGCC : ::::::::::::::::: GUCGUCCAUACCUUAAAGCGU
Optimal Result 618	TCCTTGCGAGGTCGCAAACTG	3	1656-1676	GAUUUUGCGACCUCGCAAGGC	GAUUUUGCGACCUCGCAAGGC : ::::::::::::::::: GUCAAACGCUGGAGCGUUCCU
Optimal Result 619	TTGCCTTGCGAGGTCGCACAT	3	1658-1678	UUUUGCGACCUCGCAAGGCAU	UUUUGCGACCUCGCAAGGCAU : ::::::::::::::::: UACACGCUGGAGCGUUCCGUU
Optimal Result 620	TATATGCCTTGCGAGGTCCCT	3	1661-1681	UGCGACCUCGCAAGGCAUAUU	UGCGACCUCGCAAGGCAUAUU : ::::::::::::::::: UCCCUGGAGCGUUCCGUAUAU
Optimal Result 621	TCGCGCAATATGCCTTGCCAC	3	1667-1687	CUCGCAAGGCAUAUUGCGCGU	CUCGCAAGGCAUAUUGCGCGU : ::::::::::::::::: CACCGUUCCGUAUAACGCGCU
Optimal Result 622	TCCGCCAACGCGCAATATCCG	3	1674-1694	GGCAUAUUGCGCGUUGGCGGU	GGCAUAUUGCGCGUUGGCGGU : ::::::::::::::::: GCCUAUAACGCGCAACCGCCU
Optimal Result 623	TTCGCGAGTGAAGATCCCCTA	3	1701-1721	AAAGGGAUCUUCACUCGCGAC	AAAGGGAUCUUCACUCGCGAC : ::::::::::::::::: AUCCCCUAGAAGUGAGCGCUU
Optimal Result 624	TGTTTGCGGTCGCGAGTGCAC	3	1709-1729	CUUCACUCGCGACCGCAAACC	CUUCACUCGCGACCGCAAACC : ::::::::::::::::: CACGUGAGCGCUGGCGUUUGU
Optimal Result 625	TCTTCGGTTTGCGGTCGCCAC	3	1714-1734	CUCGCGACCGCAAACCGAAGU	CUCGCGACCGCAAACCGAAGU : ::::::::::::::::: CACCGCUGGCGUUUGGCUUCU
Optimal Result 626	TCCGACTTCGGTTTGCGGCCC	3	1718-1738	CGACCGCAAACCGAAGUCGGC	CGACCGCAAACCGAAGUCGGC : ::::::::::::::::: CCCGGCGUUUGGCUUCAGCCU
Optimal Result 627	TAAGCCGCCGACTTCGGTCTC	3	1724-1744	CAAACCGAAGUCGGCGGCUUU	CAAACCGAAGUCGGCGGCUUU : ::::::::::::::::: CUCUGGCUUCAGCCGCCGAAU
Optimal Result 628	TAAAGCCGCCGACTTCGGCTA	3	1725-1745	AAACCGAAGUCGGCGGCUUUU	AAACCGAAGUCGGCGGCUUUU : ::::::::::::::::: AUCGGCUUCAGCCGCCGAAAU
Optimal Result 629	TAAAAGCCGCCGACTTCGCTA	3	1726-1746	AACCGAAGUCGGCGGCUUUUC	AACCGAAGUCGGCGGCUUUUC : ::::::::::::::::: AUCGCUUCAGCCGCCGAAAAU
Optimal Result 630	TGAAAAGCCGCCGACTTCCGA	3	1727-1747	ACCGAAGUCGGCGGCUUUUCU	ACCGAAGUCGGCGGCUUUUCU : ::::::::::::::::: AGCCUUCAGCCGCCGAAAAGU
Optimal Result 631	TCAGAAAAGCCGCCGACTCCC	3	1729-1749	CGAAGUCGGCGGCUUUUCUGC	CGAAGUCGGCGGCUUUUCUGC : ::::::::::::::::: CCCUCAGCCGCCGAAAAGACU
Optimal Result 632	TAAGTTCATGCCAGTCCACCC	3	1758-1778	CGCUGGACUGGCAUGAACUUC	CGCUGGACUGGCAUGAACUUC : ::::::::::::::::: CCCACCUGACCGUACUUGAAU
Optimal Result 633	TGTTTTTCACCGAAGTTCCTC	3	1769-1789	CAUGAACUUCGGUGAAAAACC	CAUGAACUUCGGUGAAAAACC : ::::::::::::::::: CUCCUUGAAGCCACUUUUUGU
