# Supplementary material for: Artificial microRNAs and synthetic trans‐acting small interfering RNAs interfere with viroid infection
Source: Mol Plant Pathol. 2017 Mar 9;18(5):746–53. doi: 10.1111/mpp.12529 (PMC6638287; doi:10.1111/mpp.12529)
Supplement: Supplementary file 9 — Table S4 Summary of TargetFinder results for selected artificial microRNAs (amiRNAs) in Nicotiana benthamiana. [file MPP-18-746-s009.xlsx]

## Sheet: Sheet1
Table S4: Summary of TargetFinder results for selected amiRNAs in N. benthamiana.
amiRNA	Predicted Off-target	Description	TP Score
amiR-PSTVd(+)-1	-	-	-
amiR-PSTVd(+)-2	-	-	-
amiR-PSTVd(+)-3	Nbv5tr6362334	Unknown	3.5
	Nbv5tr6226432	Intron-binding protein aquarius (probable)	3.5
amiR-PSTVd(+)-4	-	-	-
amiR-PSTVd(+)-5	-	-	-
amiR-PSTVd(+)-6	-	-	-
amiR-PSTVd(-)-1	-	-	-
amiR-PSTVd(-)-2	-	-	-
amiR-PSTVd(-)-3	-	-	-
amiR-PSTVd(-)-4	-	-	-
amiR-PSTVd(-)-5	-	-	-
amiR-PSTVd(-)-6	Nbv5tr6215518	Unknown	3
amiR-GUS-1	-	-	-
amiR-GUS-2	-	-	-
